# Supplementary material for: c-di-AMP–DasR signaling axis mediates mycobacterial acid resistance
Source: mBio. 2026 Feb 6;17(3):e03708-25. doi: 10.1128/mbio.03708-25 (PMC12977524; doi:10.1128/mbio.03708-25)
Supplement: Table S3 — The DasR targets identified by ChIP-seq. [file mbio.03708-25-s0002.xls]

## Sheet: Mtb_H37Ra_Peak_Anno_knownGene
seqnames	start	end	width	strand	length	abs_summit	pileup	X.log10.pvalue.	fold_enrichment	X.log10.qvalue.	name	annotation	geneChr	geneStart	geneEnd	geneLength	geneStrand	geneId	transcriptId	distanceToTSS	flank_txIds	flank_geneIds	flank_gene_distances
NC_009525.1	151	355	205	*	205	212	227	3.56176	1.26364	1.34936	Mtb_H37Ra_peak_1	Promoter (<=1kb)	1	1	1524	1524	1	MRA_RS00005	dnaA	150	dnaA;dnaN;recF;MRA_RS00020;gyrB	MRA_RS00005;MRA_RS00010;MRA_RS00015;MRA_RS00020;MRA_RS00025	0;0;0;-4079;0
NC_009525.1	1602	2710	1109	*	1109	2278	226	2.62946	1.2092	0.836137	Mtb_H37Ra_peak_2a	Promoter (<=1kb)	1	2052	3260	1209	1	MRA_RS00010	dnaN	0	dnaA;dnaN;recF;MRA_RS00020;gyrB;gyrA	MRA_RS00005;MRA_RS00010;MRA_RS00015;MRA_RS00020;MRA_RS00025;MRA_RS00030	0;0;0;-1724;0;0
NC_009525.1	1602	2710	1109	*	1109	2585	233	3.81011	1.27324	1.49182	Mtb_H37Ra_peak_2b	Promoter (<=1kb)	1	2052	3260	1209	1	MRA_RS00010	dnaN	0	dnaA;dnaN;recF;MRA_RS00020;gyrB;gyrA	MRA_RS00005;MRA_RS00010;MRA_RS00015;MRA_RS00020;MRA_RS00025;MRA_RS00030	0;0;0;-1724;0;0
NC_009525.1	2890	4324	1435	*	1435	3940	232	2.9313	1.22444	1.00508	Mtb_H37Ra_peak_3a	Promoter (<=1kb)	1	3280	4437	1158	1	MRA_RS00015	recF	0	dnaA;dnaN;recF;MRA_RS00020;gyrB;gyrA	MRA_RS00005;MRA_RS00010;MRA_RS00015;MRA_RS00020;MRA_RS00025;MRA_RS00030	0;0;0;-110;0;0
NC_009525.1	2890	4324	1435	*	1435	4165	235	4.50644	1.30797	1.93499	Mtb_H37Ra_peak_3b	Promoter (<=1kb)	1	3280	4437	1158	1	MRA_RS00015	recF	0	dnaA;dnaN;recF;MRA_RS00020;gyrB;gyrA	MRA_RS00005;MRA_RS00010;MRA_RS00015;MRA_RS00020;MRA_RS00025;MRA_RS00030	0;0;0;-110;0;0
NC_009525.1	5258	6001	744	*	744	5503	246	3.27627	1.23651	1.19082	Mtb_H37Ra_peak_4	Promoter (<=1kb)	1	5240	7267	2028	1	MRA_RS00025	gyrB	18	dnaA;dnaN;recF;MRA_RS00020;gyrB;gyrA;MRA_RS00035;rna-MRA_RS00040	MRA_RS00005;MRA_RS00010;MRA_RS00015;MRA_RS00020;MRA_RS00025;MRA_RS00030;MRA_RS00035;MRA_RS00040	0;0;0;824;0;0;-3913;-4886
NC_009525.1	6367	7537	1171	*	1171	6445	223	2.53314	1.20461	0.78276	Mtb_H37Ra_peak_5a	Promoter (<=1kb)	1	7302	9818	2517	1	MRA_RS00030	gyrA	0	dnaA;dnaN;recF;MRA_RS00020;gyrB;gyrA;MRA_RS00035;rna-MRA_RS00040;rna-MRA_RS00045;cwsA;ppiA;MRA_RS22225;MRA_RS22935	MRA_RS00005;MRA_RS00010;MRA_RS00015;MRA_RS00020;MRA_RS00025;MRA_RS00030;MRA_RS00035;MRA_RS00040;MRA_RS00045;MRA_RS00055;MRA_RS00060;MRA_RS22225;MRA_RS22935	0;0;0;1933;0;0;-2377;-3350;-3575;4774;-4931;4155;-3688
NC_009525.1	6367	7537	1171	*	1171	6751	224	2.73688	1.21695	0.891276	Mtb_H37Ra_peak_5b	Promoter (<=1kb)	1	7302	9818	2517	1	MRA_RS00030	gyrA	0	dnaA;dnaN;recF;MRA_RS00020;gyrB;gyrA;MRA_RS00035;rna-MRA_RS00040;rna-MRA_RS00045;cwsA;ppiA;MRA_RS22225;MRA_RS22935	MRA_RS00005;MRA_RS00010;MRA_RS00015;MRA_RS00020;MRA_RS00025;MRA_RS00030;MRA_RS00035;MRA_RS00040;MRA_RS00045;MRA_RS00055;MRA_RS00060;MRA_RS22225;MRA_RS22935	0;0;0;1933;0;0;-2377;-3350;-3575;4774;-4931;4155;-3688
NC_009525.1	6367	7537	1171	*	1171	6917	233	3.83308	1.27447	1.50884	Mtb_H37Ra_peak_5c	Promoter (<=1kb)	1	7302	9818	2517	1	MRA_RS00030	gyrA	0	dnaA;dnaN;recF;MRA_RS00020;gyrB;gyrA;MRA_RS00035;rna-MRA_RS00040;rna-MRA_RS00045;cwsA;ppiA;MRA_RS22225;MRA_RS22935	MRA_RS00005;MRA_RS00010;MRA_RS00015;MRA_RS00020;MRA_RS00025;MRA_RS00030;MRA_RS00035;MRA_RS00040;MRA_RS00045;MRA_RS00055;MRA_RS00060;MRA_RS22225;MRA_RS22935	0;0;0;1933;0;0;-2377;-3350;-3575;4774;-4931;4155;-3688
NC_009525.1	6367	7537	1171	*	1171	7365	224	3.00418	1.23326	1.03843	Mtb_H37Ra_peak_5d	Promoter (<=1kb)	1	7302	9818	2517	1	MRA_RS00030	gyrA	0	dnaA;dnaN;recF;MRA_RS00020;gyrB;gyrA;MRA_RS00035;rna-MRA_RS00040;rna-MRA_RS00045;cwsA;ppiA;MRA_RS22225;MRA_RS22935	MRA_RS00005;MRA_RS00010;MRA_RS00015;MRA_RS00020;MRA_RS00025;MRA_RS00030;MRA_RS00035;MRA_RS00040;MRA_RS00045;MRA_RS00055;MRA_RS00060;MRA_RS22225;MRA_RS22935	0;0;0;1933;0;0;-2377;-3350;-3575;4774;-4931;4155;-3688
NC_009525.1	46401	47985	1585	*	1585	46892	201	2.53441	1.21674	0.78276	Mtb_H37Ra_peak_6a	Promoter (1-2kb)	1	44920	47829	2910	1	MRA_RS00235	leuS	1481	MRA_RS00215;MRA_RS00220;MRA_RS00225;MRA_RS00230;leuS;MRA_RS00240;MRA_RS00245;MRA_RS00250;MRA_RS00255;MRA_RS00260;MRA_RS00265	MRA_RS00215;MRA_RS00220;MRA_RS00225;MRA_RS00230;MRA_RS00235;MRA_RS00240;MRA_RS00245;MRA_RS00250;MRA_RS00255;MRA_RS00260;MRA_RS00265	-3841;3739;-2692;-1678;0;0;1473;2400;3312;4497;5100
NC_009525.1	46401	47985	1585	*	1585	47410	205	2.33596	1.20076	0.681233	Mtb_H37Ra_peak_6b	Promoter (1-2kb)	1	44920	47829	2910	1	MRA_RS00235	leuS	1481	MRA_RS00215;MRA_RS00220;MRA_RS00225;MRA_RS00230;leuS;MRA_RS00240;MRA_RS00245;MRA_RS00250;MRA_RS00255;MRA_RS00260;MRA_RS00265	MRA_RS00215;MRA_RS00220;MRA_RS00225;MRA_RS00230;MRA_RS00235;MRA_RS00240;MRA_RS00245;MRA_RS00250;MRA_RS00255;MRA_RS00260;MRA_RS00265	-3841;3739;-2692;-1678;0;0;1473;2400;3312;4497;5100
NC_009525.1	46401	47985	1585	*	1585	47875	210	2.88431	1.2343	0.971678	Mtb_H37Ra_peak_6c	Promoter (1-2kb)	1	44920	47829	2910	1	MRA_RS00235	leuS	1481	MRA_RS00215;MRA_RS00220;MRA_RS00225;MRA_RS00230;leuS;MRA_RS00240;MRA_RS00245;MRA_RS00250;MRA_RS00255;MRA_RS00260;MRA_RS00265	MRA_RS00215;MRA_RS00220;MRA_RS00225;MRA_RS00230;MRA_RS00235;MRA_RS00240;MRA_RS00245;MRA_RS00250;MRA_RS00255;MRA_RS00260;MRA_RS00265	-3841;3739;-2692;-1678;0;0;1473;2400;3312;4497;5100
NC_009525.1	57254	57722	469	*	469	57494	208	2.61998	1.21838	0.836112	Mtb_H37Ra_peak_7	Promoter (<=1kb)	1	57054	58736	1683	1	MRA_RS00285	MRA_RS00285	200	MRA_RS00260;MRA_RS00265;MRA_RS00270;MRA_RS00275;ponA1;MRA_RS00285;MRA_RS00290;rpsF;ssb;rpsR;rplI;MRA_RS00315;dnaB	MRA_RS00260;MRA_RS00265;MRA_RS00270;MRA_RS00275;MRA_RS00280;MRA_RS00285;MRA_RS00290;MRA_RS00295;MRA_RS00300;MRA_RS00305;MRA_RS00310;MRA_RS00315;MRA_RS00320	-4772;-4169;-3199;3086;2659;0;-971;-1828;-2222;0;0;0;0
NC_009525.1	58012	58313	302	*	302	58166	204	2.39569	1.20546	0.712838	Mtb_H37Ra_peak_8	Promoter (<=1kb)	1	57054	58736	1683	1	MRA_RS00285	MRA_RS00285	958	MRA_RS00265;MRA_RS00270;MRA_RS00275;ponA1;MRA_RS00285;MRA_RS00290;rpsF;ssb;rpsR;rplI;MRA_RS00315;dnaB	MRA_RS00265;MRA_RS00270;MRA_RS00275;MRA_RS00280;MRA_RS00285;MRA_RS00290;MRA_RS00295;MRA_RS00300;MRA_RS00305;MRA_RS00310;MRA_RS00315;MRA_RS00320	-4927;-3957;3844;3417;0;-380;-1237;-1631;0;0;0;0
NC_009525.1	60516	60877	362	*	362	60654	215	2.86986	1.23034	0.960765	Mtb_H37Ra_peak_9	Promoter (<=1kb)	1	60767	61225	459	1	MRA_RS00310	rplI	0	ponA1;MRA_RS00285;MRA_RS00290;rpsF;ssb;rpsR;rplI;MRA_RS00315;dnaB;darT;darG	MRA_RS00280;MRA_RS00285;MRA_RS00290;MRA_RS00295;MRA_RS00300;MRA_RS00305;MRA_RS00310;MRA_RS00315;MRA_RS00320;MRA_RS00325;MRA_RS00330	5921;0;1823;966;572;0;0;0;0;-3681;-4390
NC_009525.1	61148	61918	771	*	771	61228	252	3.28243	1.23367	1.19082	Mtb_H37Ra_peak_10a	Promoter (<=1kb)	1	61254	61775	522	1	MRA_RS00315	MRA_RS00315	0	ponA1;MRA_RS00285;MRA_RS00290;rpsF;ssb;rpsR;rplI;MRA_RS00315;dnaB;darT;darG;MRA_RS00345;MRA_RS20895	MRA_RS00280;MRA_RS00285;MRA_RS00290;MRA_RS00295;MRA_RS00300;MRA_RS00305;MRA_RS00310;MRA_RS00315;MRA_RS00320;MRA_RS00325;MRA_RS00330;MRA_RS00345;MRA_RS20895	6553;0;2455;1598;1204;0;0;0;0;-2640;-3349;0;0
NC_009525.1	61148	61918	771	*	771	61525	235	2.55892	1.20041	0.791349	Mtb_H37Ra_peak_10b	Promoter (<=1kb)	1	61254	61775	522	1	MRA_RS00315	MRA_RS00315	0	ponA1;MRA_RS00285;MRA_RS00290;rpsF;ssb;rpsR;rplI;MRA_RS00315;dnaB;darT;darG;MRA_RS00345;MRA_RS20895	MRA_RS00280;MRA_RS00285;MRA_RS00290;MRA_RS00295;MRA_RS00300;MRA_RS00305;MRA_RS00310;MRA_RS00315;MRA_RS00320;MRA_RS00325;MRA_RS00330;MRA_RS00345;MRA_RS20895	6553;0;2455;1598;1204;0;0;0;0;-2640;-3349;0;0
NC_009525.1	62962	63236	275	*	275	63059	215	2.68209	1.21843	0.862576	Mtb_H37Ra_peak_11	Promoter (1-2kb)	1	61754	64378	2625	1	MRA_RS00320	dnaB	1208	MRA_RS00285;MRA_RS00290;rpsF;ssb;rpsR;rplI;MRA_RS00315;dnaB;darT;darG;MRA_RS00345;MRA_RS20895	MRA_RS00285;MRA_RS00290;MRA_RS00295;MRA_RS00300;MRA_RS00305;MRA_RS00310;MRA_RS00315;MRA_RS00320;MRA_RS00325;MRA_RS00330;MRA_RS00345;MRA_RS20895	0;4269;3412;3018;0;0;0;0;-1322;-2031;0;0
NC_009525.1	66601	67154	554	*	554	67008	227	2.97892	1.23003	1.02103	Mtb_H37Ra_peak_12	Promoter (<=1kb)	1	66910	68052	1143	1	MRA_RS00345	MRA_RS00345	0	MRA_RS00315;dnaB;darT;darG;MRA_RS00345;MRA_RS00350;MRA_RS00355;MRA_RS20895;MRA_RS20900	MRA_RS00315;MRA_RS00320;MRA_RS00325;MRA_RS00330;MRA_RS00345;MRA_RS00350;MRA_RS00355;MRA_RS20895;MRA_RS20900	0;0;2043;1334;0;-1127;0;0;0
NC_009525.1	69836	70199	364	*	364	69943	219	2.73077	1.2193	0.891276	Mtb_H37Ra_peak_13	Promoter (<=1kb)	1	69978	72917	2940	1	MRA_RS00355	MRA_RS00355	0	darT;darG;MRA_RS00345;MRA_RS00350;MRA_RS00355;MRA_RS00360;vapC1;MRA_RS00370;MRA_RS20895;MRA_RS20900	MRA_RS00325;MRA_RS00330;MRA_RS00345;MRA_RS00350;MRA_RS00355;MRA_RS00360;MRA_RS00365;MRA_RS00370;MRA_RS20895;MRA_RS20900	5278;4569;0;1555;0;-2748;-2980;0;0;0
NC_009525.1	70463	71127	665	*	665	70762	217	3.08151	1.24215	1.07492	Mtb_H37Ra_peak_14	Promoter (<=1kb)	1	69978	72917	2940	1	MRA_RS00355	MRA_RS00355	485	darG;MRA_RS00345;MRA_RS00350;MRA_RS00355;MRA_RS00360;vapC1;MRA_RS00370;MRA_RS00375;MRA_RS20895;MRA_RS20900	MRA_RS00330;MRA_RS00345;MRA_RS00350;MRA_RS00355;MRA_RS00360;MRA_RS00365;MRA_RS00370;MRA_RS00375;MRA_RS20895;MRA_RS20900	5196;0;2182;0;-1820;-2052;0;0;0;0
NC_009525.1	71827	72528	702	*	702	72464	217	5.20759	1.35912	2.41738	Mtb_H37Ra_peak_15	Promoter (1-2kb)	1	69978	72917	2940	1	MRA_RS00355	MRA_RS00355	1849	MRA_RS00345;MRA_RS00350;MRA_RS00355;MRA_RS00360;vapC1;MRA_RS00370;MRA_RS00375;MRA_RS00380;MRA_RS20900	MRA_RS00345;MRA_RS00350;MRA_RS00355;MRA_RS00360;MRA_RS00365;MRA_RS00370;MRA_RS00375;MRA_RS00380;MRA_RS20900	0;3546;0;-419;-651;0;0;-4131;0
NC_009525.1	75547	76047	501	*	501	75926	250	4.27344	1.28573	1.76774	Mtb_H37Ra_peak_16	Promoter (<=1kb)	1	73632	75869	2238	2	MRA_RS00370	MRA_RS00370	0	MRA_RS00355;MRA_RS00360;vapC1;MRA_RS00370;MRA_RS00375;MRA_RS00380;sdaA;glyA;MRA_RS00395	MRA_RS00355;MRA_RS00360;MRA_RS00365;MRA_RS00370;MRA_RS00375;MRA_RS00380;MRA_RS00385;MRA_RS00390;MRA_RS00395	0;2600;2368;0;0;-612;2933;4207;-4797
NC_009525.1	109432	109803	372	*	372	109621	246	4.86347	1.31712	2.17699	Mtb_H37Ra_peak_17	Promoter (<=1kb)	1	109538	111136	1599	1	MRA_RS00545	fadD10	0	MRA_RS00515;MRA_RS00520;MRA_RS00530;MRA_RS00535;fcoT;fadD10;MRA_RS00550;nrp	MRA_RS00515;MRA_RS00520;MRA_RS00530;MRA_RS00535;MRA_RS00540;MRA_RS00545;MRA_RS00550;MRA_RS00560	-4549;-2973;2750;1340;0;0;-1338;-1556
NC_009525.1	120875	121440	566	*	566	121321	219	3.02609	1.23756	1.05422	Mtb_H37Ra_peak_18	Promoter (1-2kb)	1	119072	121057	1986	1	MRA_RS00565	MRA_RS00565	1803	nrp;MRA_RS00565;ctpB;MRA_RS00575;rpmB;MRA_RS00585;MRA_RS22235	MRA_RS00560;MRA_RS00565;MRA_RS00570;MRA_RS00575;MRA_RS00580;MRA_RS00585;MRA_RS22235	9516;0;0;0;0;0;0
NC_009525.1	125041	125267	227	*	227	125140	204	3.03869	1.248	1.0636	Mtb_H37Ra_peak_19	Promoter (1-2kb)	1	123675	125189	1515	1	MRA_RS00575	MRA_RS00575	1366	MRA_RS00565;ctpB;MRA_RS00575;rpmB;MRA_RS00585;ctpI;MRA_RS22235	MRA_RS00565;MRA_RS00570;MRA_RS00575;MRA_RS00580;MRA_RS00585;MRA_RS00590;MRA_RS22235	0;0;0;0;0;6632;0
NC_009525.1	125526	125940	415	*	415	125661	207	3.97995	1.30221	1.59831	Mtb_H37Ra_peak_20	Promoter (<=1kb)	1	125338	125622	285	2	MRA_RS00580	rpmB	0	MRA_RS00565;ctpB;MRA_RS00575;rpmB;MRA_RS00585;ctpI;MRA_RS22235	MRA_RS00565;MRA_RS00570;MRA_RS00575;MRA_RS00580;MRA_RS00585;MRA_RS00590;MRA_RS22235	0;0;0;0;0;5959;0
NC_009525.1	142584	144093	1510	*	1510	143238	210	3.15984	1.25148	1.12635	Mtb_H37Ra_peak_21a	Promoter (<=1kb)	1	142559	143503	945	1	MRA_RS00645	oxyS	25	gca;gmhA;gmhB;hddA;MRA_RS00635;ldtMt1;oxyS;oxc;MRA_RS00655;MRA_RS00660	MRA_RS00615;MRA_RS00620;MRA_RS00625;MRA_RS00630;MRA_RS00635;MRA_RS00640;MRA_RS00645;MRA_RS00650;MRA_RS00655;MRA_RS00660	4936;3906;3284;2712;1269;-203;0;0;-1315;5037
NC_009525.1	142584	144093	1510	*	1510	143640	208	3.46634	1.27143	1.29814	Mtb_H37Ra_peak_21b	Promoter (<=1kb)	1	142559	143503	945	1	MRA_RS00645	oxyS	25	gca;gmhA;gmhB;hddA;MRA_RS00635;ldtMt1;oxyS;oxc;MRA_RS00655;MRA_RS00660	MRA_RS00615;MRA_RS00620;MRA_RS00625;MRA_RS00630;MRA_RS00635;MRA_RS00640;MRA_RS00645;MRA_RS00650;MRA_RS00655;MRA_RS00660	4936;3906;3284;2712;1269;-203;0;0;-1315;5037
NC_009525.1	150492	150804	313	*	313	150635	207	4.26319	1.31822	1.75985	Mtb_H37Ra_peak_22	Promoter (<=1kb)	1	150215	150583	369	1	MRA_RS00675	MRA_RS00675	277	MRA_RS00655;MRA_RS00660;MRA_RS00665;MRA_RS00670;MRA_RS00675;MRA_RS00680;pepA;treS;mak	MRA_RS00655;MRA_RS00660;MRA_RS00665;MRA_RS00670;MRA_RS00675;MRA_RS00680;MRA_RS00685;MRA_RS00690;MRA_RS00695	5084;-1362;-791;642;0;-88;-1703;-2879;-4787
NC_009525.1	218936	219515	580	*	580	219376	208	3.38023	1.26627	1.25275	Mtb_H37Ra_peak_23	Promoter (1-2kb)	1	217629	219704	2076	1	MRA_RS01005	bglS	1307	MRA_RS00980;sigG;MRA_RS00990;MRA_RS00995;MRA_RS01000;bglS;mymT;MRA_RS01015;MRA_RS01020;ilvD;MRA_RS01030;MRA_RS01035	MRA_RS00980;MRA_RS00985;MRA_RS00990;MRA_RS00995;MRA_RS01000;MRA_RS01005;MRA_RS01010;MRA_RS01015;MRA_RS01020;MRA_RS01025;MRA_RS01030;MRA_RS01035	-4565;-3436;3488;2607;1861;0;396;-550;-1331;3568;-3716;-4134
NC_009525.1	264788	265227	440	*	440	264913	205	2.43616	1.2077	0.731164	Mtb_H37Ra_peak_24a	Promoter (<=1kb)	1	264174	265385	1212	1	MRA_RS01180	lipC	614	MRA_RS01155;MRA_RS01160;lipW;MRA_RS01170;MRA_RS01175;lipC;MRA_RS01185;MRA_RS01190;MRA_RS01195;MRA_RS01200;MRA_RS01205	MRA_RS01155;MRA_RS01160;MRA_RS01165;MRA_RS01170;MRA_RS01175;MRA_RS01180;MRA_RS01185;MRA_RS01190;MRA_RS01195;MRA_RS01200;MRA_RS01205	-4522;4513;-2595;2502;1172;0;-202;-1642;0;4762;-4798
NC_009525.1	264788	265227	440	*	440	265114	191	2.41185	1.21418	0.723978	Mtb_H37Ra_peak_24b	Promoter (<=1kb)	1	264174	265385	1212	1	MRA_RS01180	lipC	614	MRA_RS01155;MRA_RS01160;lipW;MRA_RS01170;MRA_RS01175;lipC;MRA_RS01185;MRA_RS01190;MRA_RS01195;MRA_RS01200;MRA_RS01205	MRA_RS01155;MRA_RS01160;MRA_RS01165;MRA_RS01170;MRA_RS01175;MRA_RS01180;MRA_RS01185;MRA_RS01190;MRA_RS01195;MRA_RS01200;MRA_RS01205	-4522;4513;-2595;2502;1172;0;-202;-1642;0;4762;-4798
NC_009525.1	268522	268723	202	*	202	268634	202	3.0141	1.2478	1.04551	Mtb_H37Ra_peak_25	Promoter (<=1kb)	1	267663	269126	1464	2	MRA_RS01195	MRA_RS01195	403	MRA_RS01170;MRA_RS01175;lipC;MRA_RS01185;MRA_RS01190;MRA_RS01195;MRA_RS01200;MRA_RS01205;MRA_RS01210;MRA_RS01215	MRA_RS01170;MRA_RS01175;MRA_RS01180;MRA_RS01185;MRA_RS01190;MRA_RS01195;MRA_RS01200;MRA_RS01205;MRA_RS01210;MRA_RS01215	6236;4906;0;3093;1653;0;1266;-1302;4203;5493
NC_009525.1	282611	282881	271	*	271	282769	196	2.96011	1.24851	1.00636	Mtb_H37Ra_peak_26	Promoter (1-2kb)	1	282528	283976	1449	2	MRA_RS01260	MRA_RS01260	1095	MRA_RS01240;MRA_RS01245;nrdB;MRA_RS01255;MRA_RS01260;aftD	MRA_RS01240;MRA_RS01245;MRA_RS01250;MRA_RS01255;MRA_RS01260;MRA_RS01265	5191;3350;2664;-271;0;5332
NC_009525.1	283400	283629	230	*	230	283487	197	2.29866	1.2025	0.662151	Mtb_H37Ra_peak_27	Promoter (<=1kb)	1	282528	283976	1449	2	MRA_RS01260	MRA_RS01260	347	MRA_RS01240;MRA_RS01245;nrdB;MRA_RS01255;MRA_RS01260;aftD;MRA_RS01270;lpqI	MRA_RS01240;MRA_RS01245;MRA_RS01250;MRA_RS01255;MRA_RS01260;MRA_RS01265;MRA_RS01270;MRA_RS01275	5980;4139;3453;-1060;0;4584;4804;-4919
NC_009525.1	303937	304179	243	*	243	304059	244	5.54124	1.35048	2.67506	Mtb_H37Ra_peak_28	Promoter (<=1kb)	1	303535	304014	480	2	MRA_RS01345	acr2	0	MRA_RS01320;MRA_RS01325;MRA_RS01330;MRA_RS01335;MRA_RS01340;acr2;nirB;nirD;cobU;MRA_RS01365	MRA_RS01320;MRA_RS01325;MRA_RS01330;MRA_RS01335;MRA_RS01340;MRA_RS01345;MRA_RS01350;MRA_RS01355;MRA_RS01360;MRA_RS01365	5766;-3713;-1772;-920;-547;0;0;-2636;3532;5041
NC_009525.1	305697	305904	208	*	208	305819	215	4.56839	1.32771	1.96947	Mtb_H37Ra_peak_29	Promoter (1-2kb)	1	304228	306789	2562	1	MRA_RS01350	nirB	1469	MRA_RS01330;MRA_RS01335;MRA_RS01340;acr2;nirB;nirD;cobU;MRA_RS01365;MRA_RS01370	MRA_RS01330;MRA_RS01335;MRA_RS01340;MRA_RS01345;MRA_RS01350;MRA_RS01355;MRA_RS01360;MRA_RS01365;MRA_RS01370	-3532;-2680;-2307;0;0;-911;1807;3316;5005
NC_009525.1	312827	314146	1320	*	1320	312917	191	2.44856	1.21682	0.731164	Mtb_H37Ra_peak_30a	Promoter (<=1kb)	1	312136	312879	744	2	MRA_RS01385	MRA_RS01385	0	MRA_RS01365;MRA_RS01370;MRA_RS01380;MRA_RS01385;MRA_RS01390;MRA_RS01395;aac(2')-Ic;MRA_RS01405;MRA_RS01410;MRA_RS01415;oplA;MRA_RS22975	MRA_RS01365;MRA_RS01370;MRA_RS01380;MRA_RS01385;MRA_RS01390;MRA_RS01395;MRA_RS01400;MRA_RS01405;MRA_RS01410;MRA_RS01415;MRA_RS01420;MRA_RS22975	-3607;-1918;-716;0;0;0;2070;2982;3631;4719;8370;-1375
NC_009525.1	312827	314146	1320	*	1320	313483	201	3.29473	1.26621	1.19196	Mtb_H37Ra_peak_30b	Promoter (<=1kb)	1	312136	312879	744	2	MRA_RS01385	MRA_RS01385	0	MRA_RS01365;MRA_RS01370;MRA_RS01380;MRA_RS01385;MRA_RS01390;MRA_RS01395;aac(2')-Ic;MRA_RS01405;MRA_RS01410;MRA_RS01415;oplA;MRA_RS22975	MRA_RS01365;MRA_RS01370;MRA_RS01380;MRA_RS01385;MRA_RS01390;MRA_RS01395;MRA_RS01400;MRA_RS01405;MRA_RS01410;MRA_RS01415;MRA_RS01420;MRA_RS22975	-3607;-1918;-716;0;0;0;2070;2982;3631;4719;8370;-1375
NC_009525.1	314409	314760	352	*	352	314595	205	4.00832	1.30555	1.59984	Mtb_H37Ra_peak_31	Promoter (<=1kb)	1	314121	315530	1410	2	MRA_RS01395	MRA_RS01395	770	MRA_RS01370;MRA_RS01380;MRA_RS01385;MRA_RS01390;MRA_RS01395;aac(2')-Ic;MRA_RS01405;MRA_RS01410;MRA_RS01415;oplA;MRA_RS22975	MRA_RS01370;MRA_RS01380;MRA_RS01385;MRA_RS01390;MRA_RS01395;MRA_RS01400;MRA_RS01405;MRA_RS01410;MRA_RS01415;MRA_RS01420;MRA_RS22975	-3500;-2298;0;0;0;1456;2368;3017;4105;7756;-2957
NC_009525.1	330582	331451	870	*	870	330775	219	3.2939	1.25355	1.19154	Mtb_H37Ra_peak_32a	Promoter (<=1kb)	1	329937	331070	1134	2	MRA_RS01450	MRA_RS01450	0	MRA_RS01435;fadD2;MRA_RS01445;MRA_RS01450;MRA_RS01455;MRA_RS01460;MRA_RS01465;MRA_RS01470;MRA_RS01475;vapB25;MRA_RS01485	MRA_RS01435;MRA_RS01440;MRA_RS01445;MRA_RS01450;MRA_RS01455;MRA_RS01460;MRA_RS01465;MRA_RS01470;MRA_RS01475;MRA_RS01480;MRA_RS01485	-4689;4653;-759;0;0;-333;1569;-1659;3047;3328;6221
NC_009525.1	330582	331451	870	*	870	331123	215	5.17659	1.35952	2.39752	Mtb_H37Ra_peak_32b	Promoter (<=1kb)	1	329937	331070	1134	2	MRA_RS01450	MRA_RS01450	0	MRA_RS01435;fadD2;MRA_RS01445;MRA_RS01450;MRA_RS01455;MRA_RS01460;MRA_RS01465;MRA_RS01470;MRA_RS01475;vapB25;MRA_RS01485	MRA_RS01435;MRA_RS01440;MRA_RS01445;MRA_RS01450;MRA_RS01455;MRA_RS01460;MRA_RS01465;MRA_RS01470;MRA_RS01475;MRA_RS01480;MRA_RS01485	-4689;4653;-759;0;0;-333;1569;-1659;3047;3328;6221
NC_009525.1	330582	331451	870	*	870	331299	225	6.90483	1.4323	3.82135	Mtb_H37Ra_peak_32c	Promoter (<=1kb)	1	329937	331070	1134	2	MRA_RS01450	MRA_RS01450	0	MRA_RS01435;fadD2;MRA_RS01445;MRA_RS01450;MRA_RS01455;MRA_RS01460;MRA_RS01465;MRA_RS01470;MRA_RS01475;vapB25;MRA_RS01485	MRA_RS01435;MRA_RS01440;MRA_RS01445;MRA_RS01450;MRA_RS01455;MRA_RS01460;MRA_RS01465;MRA_RS01470;MRA_RS01475;MRA_RS01480;MRA_RS01485	-4689;4653;-759;0;0;-333;1569;-1659;3047;3328;6221
NC_009525.1	348948	349204	257	*	257	349094	194	2.74937	1.23583	0.891276	Mtb_H37Ra_peak_33	Promoter (1-2kb)	1	346997	350989	3993	1	MRA_RS01515	eccC3	1951	eccA3;eccB3;eccC3;MRA_RS01520;MRA_RS01525;esxG;esxH;espG3	MRA_RS01505;MRA_RS01510;MRA_RS01515;MRA_RS01520;MRA_RS01525;MRA_RS01530;MRA_RS01535;MRA_RS01540	5423;3564;0;-1782;-2093;-3683;-4006;-4307
NC_009525.1	358827	359132	306	*	306	358938	235	6.61696	1.40799	3.57985	Mtb_H37Ra_peak_34	Promoter (<=1kb)	1	358224	359426	1203	2	MRA_RS01560	MRA_RS01560	294	espG3;eccD3;mycP3;eccE3;MRA_RS01560;tam;MRA_RS01570;MRA_RS01575;MRA_RS01580	MRA_RS01540;MRA_RS01545;MRA_RS01550;MRA_RS01555;MRA_RS01560;MRA_RS01565;MRA_RS01570;MRA_RS01575;MRA_RS01580	5316;4382;2967;1585;0;-401;1978;3385;-3564
NC_009525.1	378723	379241	519	*	519	378821	237	2.92801	1.22161	1.00321	Mtb_H37Ra_peak_35	Promoter (<=1kb)	1	378475	379191	717	1	MRA_RS01640	MRA_RS01640	248	bluB;MRA_RS01635;MRA_RS01640;MRA_RS01645;MRA_RS01650;MRA_RS01655;MRA_RS01660;MRA_RS01665;MRA_RS01670;MRA_RS22995;MRA_RS23000	MRA_RS01630;MRA_RS01635;MRA_RS01640;MRA_RS01645;MRA_RS01650;MRA_RS01655;MRA_RS01660;MRA_RS01665;MRA_RS01670;MRA_RS22995;MRA_RS23000	1447;-306;0;-52;1269;0;0;-4611;5635;-4597;-1650
NC_009525.1	381191	381744	554	*	554	381614	206	3.45736	1.27239	1.29166	Mtb_H37Ra_peak_36	Promoter (<=1kb)	1	380534	381763	1230	1	MRA_RS01655	MRA_RS01655	657	bluB;MRA_RS01635;MRA_RS01640;MRA_RS01645;MRA_RS01650;MRA_RS01655;MRA_RS01660;MRA_RS01665;MRA_RS01670;MRA_RS01675;MRA_RS01680;MRA_RS01685;MRA_RS23000	MRA_RS01630;MRA_RS01635;MRA_RS01640;MRA_RS01645;MRA_RS01650;MRA_RS01655;MRA_RS01660;MRA_RS01665;MRA_RS01670;MRA_RS01675;MRA_RS01680;MRA_RS01685;MRA_RS23000	3915;-2774;0;1898;-681;0;0;-2108;3132;-3220;-4153;5561;-4118
NC_009525.1	383652	383851	200	*	200	383750	214	3.11438	1.24605	1.09878	Mtb_H37Ra_peak_37	Promoter (1-2kb)	1	381918	383780	1863	1	MRA_RS01660	MRA_RS01660	1734	MRA_RS01640;MRA_RS01645;MRA_RS01650;MRA_RS01655;MRA_RS01660;MRA_RS01665;MRA_RS01670;MRA_RS01675;MRA_RS01680;MRA_RS01685;rna-MRA_RS01690;MRA_RS01695;pcp	MRA_RS01640;MRA_RS01645;MRA_RS01650;MRA_RS01655;MRA_RS01660;MRA_RS01665;MRA_RS01670;MRA_RS01675;MRA_RS01680;MRA_RS01685;MRA_RS01690;MRA_RS01695;MRA_RS01700	0;4359;-3142;0;0;-1;1025;-1113;-2046;3454;3785;4610;-4659
NC_009525.1	410448	410820	373	*	373	410553	239	3.30407	1.24193	1.19999	Mtb_H37Ra_peak_38	Promoter (<=1kb)	1	410724	412163	1440	1	MRA_RS01810	iniB	0	MRA_RS01795;iniR;MRA_RS01805;iniB;iniA;iniC;MRA_RS01825	MRA_RS01795;MRA_RS01800;MRA_RS01805;MRA_RS01810;MRA_RS01815;MRA_RS01820;MRA_RS01825	-3245;-638;0;0;-1449;-3299;5483
NC_009525.1	451845	452055	211	*	211	452015	191	2.44856	1.21682	0.731164	Mtb_H37Ra_peak_39	Promoter (1-2kb)	1	450767	453166	2400	2	MRA_RS01965	MRA_RS01965	1111	MRA_RS01940;MRA_RS01945;MRA_RS01950;MRA_RS01955;MRA_RS01960;MRA_RS01965;MRA_RS01970;MRA_RS01975;MRA_RS01980;MRA_RS01985;MRA_RS01990	MRA_RS01940;MRA_RS01945;MRA_RS01950;MRA_RS01955;MRA_RS01960;MRA_RS01965;MRA_RS01970;MRA_RS01975;MRA_RS01980;MRA_RS01985;MRA_RS01990	-3957;-3349;-2439;-1849;-1097;0;1587;2504;3704;-3729;-4945
NC_009525.1	623360	623704	345	*	345	623614	197	2.40006	1.20974	0.715463	Mtb_H37Ra_peak_40	Promoter (<=1kb)	1	623431	623592	162	2	MRA_RS02790	MRA_RS02790	0	MRA_RS02765;ccdA;MRA_RS02775;ccsB;MRA_RS02785;MRA_RS02790;MRA_RS02795;MRA_RS02800;fabH;menA;pnp;MRA_RS02820	MRA_RS02765;MRA_RS02770;MRA_RS02775;MRA_RS02780;MRA_RS02785;MRA_RS02790;MRA_RS02795;MRA_RS02800;MRA_RS02805;MRA_RS02810;MRA_RS02815;MRA_RS02820	5165;4557;3745;2159;0;0;0;-399;3086;4046;-4081;-4854
NC_009525.1	639070	639279	210	*	210	639184	203	2.64214	1.22283	0.836137	Mtb_H37Ra_peak_41	Promoter (<=1kb)	1	638893	639279	387	2	MRA_RS02870	MRA_RS02870	0	MRA_RS02840;MRA_RS02845;menE;MRA_RS02855;MRA_RS02860;pitA;MRA_RS02870;MRA_RS02875;menB;MRA_RS02885;MRA_RS02890;fadD8;MRA_RS02900	MRA_RS02840;MRA_RS02845;MRA_RS02850;MRA_RS02855;MRA_RS02860;MRA_RS02865;MRA_RS02870;MRA_RS02875;MRA_RS02880;MRA_RS02885;MRA_RS02890;MRA_RS02895;MRA_RS02900	5388;-3356;-2256;-1885;-1547;-297;0;947;1945;2672;2935;4842;-4920
NC_009525.1	649319	650666	1348	*	1348	649486	211	2.59145	1.21479	0.815514	Mtb_H37Ra_peak_42a	Promoter (<=1kb)	1	649855	650982	1128	1	MRA_RS02925	mgtA	0	MRA_RS02900;menC;bpoC;menD;MRA_RS02920;mgtA;menH;MRA_RS02935;MRA_RS02940;menJ;grcC;htpX	MRA_RS02900;MRA_RS02905;MRA_RS02910;MRA_RS02915;MRA_RS02920;MRA_RS02925;MRA_RS02930;MRA_RS02935;MRA_RS02940;MRA_RS02945;MRA_RS02950;MRA_RS02955	5120;3519;2542;1711;0;0;-333;1389;0;0;-3415;0
NC_009525.1	649319	650666	1348	*	1348	650462	211	4.79647	1.34357	2.12289	Mtb_H37Ra_peak_42b	Promoter (<=1kb)	1	649855	650982	1128	1	MRA_RS02925	mgtA	0	MRA_RS02900;menC;bpoC;menD;MRA_RS02920;mgtA;menH;MRA_RS02935;MRA_RS02940;menJ;grcC;htpX	MRA_RS02900;MRA_RS02905;MRA_RS02910;MRA_RS02915;MRA_RS02920;MRA_RS02925;MRA_RS02930;MRA_RS02935;MRA_RS02940;MRA_RS02945;MRA_RS02950;MRA_RS02955	5120;3519;2542;1711;0;0;-333;1389;0;0;-3415;0
NC_009525.1	652508	653024	517	*	517	652820	307	12.4914	1.54647	9.02527	Mtb_H37Ra_peak_43	Promoter (<=1kb)	1	652089	652766	678	2	MRA_RS02940	MRA_RS02940	0	bpoC;menD;MRA_RS02920;mgtA;menH;MRA_RS02935;MRA_RS02940;menJ;grcC;htpX;MRA_RS02960;MRA_RS02965	MRA_RS02910;MRA_RS02915;MRA_RS02920;MRA_RS02925;MRA_RS02930;MRA_RS02935;MRA_RS02940;MRA_RS02945;MRA_RS02950;MRA_RS02955;MRA_RS02960;MRA_RS02965	5731;4900;0;0;1509;-453;0;0;-1057;0;4235;5756
NC_009525.1	655261	655700	440	*	440	655325	222	2.50128	1.20306	0.769324	Mtb_H37Ra_peak_44a	Promoter (<=1kb)	1	655189	656049	861	1	MRA_RS02955	htpX	72	mgtA;menH;MRA_RS02935;MRA_RS02940;menJ;grcC;htpX;MRA_RS02960;MRA_RS02965;MRA_RS02970;rna-MRA_RS02975;MRA_RS02980	MRA_RS02925;MRA_RS02930;MRA_RS02935;MRA_RS02940;MRA_RS02945;MRA_RS02950;MRA_RS02955;MRA_RS02960;MRA_RS02965;MRA_RS02970;MRA_RS02975;MRA_RS02980	0;4262;-3206;0;0;1180;0;1559;3080;3649;-3719;-3931
NC_009525.1	655261	655700	440	*	440	655595	222	2.6157	1.2104	0.833025	Mtb_H37Ra_peak_44b	Promoter (<=1kb)	1	655189	656049	861	1	MRA_RS02955	htpX	72	mgtA;menH;MRA_RS02935;MRA_RS02940;menJ;grcC;htpX;MRA_RS02960;MRA_RS02965;MRA_RS02970;rna-MRA_RS02975;MRA_RS02980	MRA_RS02925;MRA_RS02930;MRA_RS02935;MRA_RS02940;MRA_RS02945;MRA_RS02950;MRA_RS02955;MRA_RS02960;MRA_RS02965;MRA_RS02970;MRA_RS02975;MRA_RS02980	0;4262;-3206;0;0;1180;0;1559;3080;3649;-3719;-3931
NC_009525.1	668370	668613	244	*	244	668521	220	3.28222	1.25221	1.19082	Mtb_H37Ra_peak_45	Promoter (<=1kb)	1	667161	668552	1392	2	MRA_RS03010	MRA_RS03010	0	nrdZ;MRA_RS03000;MRA_RS03005;MRA_RS03010;MRA_RS03015;MRA_RS03020;MRA_RS03025;MRA_RS03030;MRA_RS03035	MRA_RS02995;MRA_RS03000;MRA_RS03005;MRA_RS03010;MRA_RS03015;MRA_RS03020;MRA_RS03025;MRA_RS03030;MRA_RS03035	5765;-2242;-1677;0;0;2442;-2545;-3863;8613
NC_009525.1	682686	683186	501	*	501	682966	201	3.26961	1.26465	1.19082	Mtb_H37Ra_peak_46	Promoter (2-3kb)	1	680539	683172	2634	1	MRA_RS03065	MRA_RS03065	2147	MRA_RS03040;MRA_RS03045;vapB26;vapC26;lpqN;MRA_RS03065;MRA_RS03070;mce2R;MRA_RS03080;MRA_RS03085;MRA_RS03090	MRA_RS03040;MRA_RS03045;MRA_RS03050;MRA_RS03055;MRA_RS03060;MRA_RS03065;MRA_RS03070;MRA_RS03075;MRA_RS03080;MRA_RS03085;MRA_RS03090	5138;-3760;3666;3454;-2301;0;0;0;0;0;0
NC_009525.1	683599	684669	1071	*	1071	684091	205	4.00832	1.30555	1.59984	Mtb_H37Ra_peak_47	Promoter (<=1kb)	1	683195	685582	2388	2	MRA_RS03070	MRA_RS03070	913	MRA_RS03045;vapB26;vapC26;lpqN;MRA_RS03065;MRA_RS03070;mce2R;MRA_RS03080;MRA_RS03085;MRA_RS03090;MRA_RS03095	MRA_RS03045;MRA_RS03050;MRA_RS03055;MRA_RS03060;MRA_RS03065;MRA_RS03070;MRA_RS03075;MRA_RS03080;MRA_RS03085;MRA_RS03090;MRA_RS03095	-4673;4579;4367;-3214;0;0;0;0;0;0;0
NC_009525.1	685073	685796	724	*	724	685253	216	3.84031	1.28706	1.51445	Mtb_H37Ra_peak_48a	Promoter (<=1kb)	1	683195	685582	2388	2	MRA_RS03070	MRA_RS03070	0	lpqN;MRA_RS03065;MRA_RS03070;mce2R;MRA_RS03080;MRA_RS03085;MRA_RS03090;MRA_RS03095;MRA_RS03100	MRA_RS03060;MRA_RS03065;MRA_RS03070;MRA_RS03075;MRA_RS03080;MRA_RS03085;MRA_RS03090;MRA_RS03095;MRA_RS03100	-4688;0;0;0;0;0;0;0;0
NC_009525.1	685073	685796	724	*	724	685554	209	2.82517	1.23115	0.947146	Mtb_H37Ra_peak_48b	Promoter (<=1kb)	1	683195	685582	2388	2	MRA_RS03070	MRA_RS03070	0	lpqN;MRA_RS03065;MRA_RS03070;mce2R;MRA_RS03080;MRA_RS03085;MRA_RS03090;MRA_RS03095;MRA_RS03100	MRA_RS03060;MRA_RS03065;MRA_RS03070;MRA_RS03075;MRA_RS03080;MRA_RS03085;MRA_RS03090;MRA_RS03095;MRA_RS03100	-4688;0;0;0;0;0;0;0;0
NC_009525.1	685994	686598	605	*	605	686203	200	3.40591	1.27386	1.25275	Mtb_H37Ra_peak_49a	Promoter (<=1kb)	1	686439	687236	798	1	MRA_RS03080	MRA_RS03080	0	MRA_RS03065;MRA_RS03070;mce2R;MRA_RS03080;MRA_RS03085;MRA_RS03090;MRA_RS03095;MRA_RS03100	MRA_RS03065;MRA_RS03070;MRA_RS03075;MRA_RS03080;MRA_RS03085;MRA_RS03090;MRA_RS03095;MRA_RS03100	0;0;0;0;0;0;0;0
NC_009525.1	685994	686598	605	*	605	686485	196	2.96011	1.24851	1.00636	Mtb_H37Ra_peak_49b	Promoter (<=1kb)	1	686439	687236	798	1	MRA_RS03080	MRA_RS03080	0	MRA_RS03065;MRA_RS03070;mce2R;MRA_RS03080;MRA_RS03085;MRA_RS03090;MRA_RS03095;MRA_RS03100	MRA_RS03065;MRA_RS03070;MRA_RS03075;MRA_RS03080;MRA_RS03085;MRA_RS03090;MRA_RS03095;MRA_RS03100	0;0;0;0;0;0;0;0
NC_009525.1	687205	689966	2762	*	2762	687323	200	3.40591	1.27386	1.25275	Mtb_H37Ra_peak_50a	Promoter (<=1kb)	1	687238	688125	888	1	MRA_RS03085	MRA_RS03085	0	MRA_RS03065;MRA_RS03070;mce2R;MRA_RS03080;MRA_RS03085;MRA_RS03090;MRA_RS03095;MRA_RS03100;MRA_RS03105;lprL;MRA_RS03115	MRA_RS03065;MRA_RS03070;MRA_RS03075;MRA_RS03080;MRA_RS03085;MRA_RS03090;MRA_RS03095;MRA_RS03100;MRA_RS03105;MRA_RS03110;MRA_RS03115	0;0;0;0;0;0;0;0;0;-3434;-4581
NC_009525.1	687205	689966	2762	*	2762	687799	194	2.74937	1.23583	0.891276	Mtb_H37Ra_peak_50b	Promoter (<=1kb)	1	687238	688125	888	1	MRA_RS03085	MRA_RS03085	0	MRA_RS03065;MRA_RS03070;mce2R;MRA_RS03080;MRA_RS03085;MRA_RS03090;MRA_RS03095;MRA_RS03100;MRA_RS03105;lprL;MRA_RS03115	MRA_RS03065;MRA_RS03070;MRA_RS03075;MRA_RS03080;MRA_RS03085;MRA_RS03090;MRA_RS03095;MRA_RS03100;MRA_RS03105;MRA_RS03110;MRA_RS03115	0;0;0;0;0;0;0;0;0;-3434;-4581
NC_009525.1	687205	689966	2762	*	2762	688057	199	3.04872	1.25213	1.0651	Mtb_H37Ra_peak_50c	Promoter (<=1kb)	1	687238	688125	888	1	MRA_RS03085	MRA_RS03085	0	MRA_RS03065;MRA_RS03070;mce2R;MRA_RS03080;MRA_RS03085;MRA_RS03090;MRA_RS03095;MRA_RS03100;MRA_RS03105;lprL;MRA_RS03115	MRA_RS03065;MRA_RS03070;MRA_RS03075;MRA_RS03080;MRA_RS03085;MRA_RS03090;MRA_RS03095;MRA_RS03100;MRA_RS03105;MRA_RS03110;MRA_RS03115	0;0;0;0;0;0;0;0;0;-3434;-4581
NC_009525.1	687205	689966	2762	*	2762	688783	221	6.26466	1.40695	3.27677	Mtb_H37Ra_peak_50d	Promoter (<=1kb)	1	687238	688125	888	1	MRA_RS03085	MRA_RS03085	0	MRA_RS03065;MRA_RS03070;mce2R;MRA_RS03080;MRA_RS03085;MRA_RS03090;MRA_RS03095;MRA_RS03100;MRA_RS03105;lprL;MRA_RS03115	MRA_RS03065;MRA_RS03070;MRA_RS03075;MRA_RS03080;MRA_RS03085;MRA_RS03090;MRA_RS03095;MRA_RS03100;MRA_RS03105;MRA_RS03110;MRA_RS03115	0;0;0;0;0;0;0;0;0;-3434;-4581
NC_009525.1	687205	689966	2762	*	2762	689142	194	2.74937	1.23583	0.891276	Mtb_H37Ra_peak_50e	Promoter (<=1kb)	1	687238	688125	888	1	MRA_RS03085	MRA_RS03085	0	MRA_RS03065;MRA_RS03070;mce2R;MRA_RS03080;MRA_RS03085;MRA_RS03090;MRA_RS03095;MRA_RS03100;MRA_RS03105;lprL;MRA_RS03115	MRA_RS03065;MRA_RS03070;MRA_RS03075;MRA_RS03080;MRA_RS03085;MRA_RS03090;MRA_RS03095;MRA_RS03100;MRA_RS03105;MRA_RS03110;MRA_RS03115	0;0;0;0;0;0;0;0;0;-3434;-4581
NC_009525.1	690180	691271	1092	*	1092	690389	215	5.19963	1.3607	2.41521	Mtb_H37Ra_peak_51a	Promoter (<=1kb)	1	690369	691814	1446	1	MRA_RS03100	MRA_RS03100	0	MRA_RS03070;mce2R;MRA_RS03080;MRA_RS03085;MRA_RS03090;MRA_RS03095;MRA_RS03100;MRA_RS03105;lprL;MRA_RS03115;vapC4	MRA_RS03070;MRA_RS03075;MRA_RS03080;MRA_RS03085;MRA_RS03090;MRA_RS03095;MRA_RS03100;MRA_RS03105;MRA_RS03110;MRA_RS03115;MRA_RS03120	0;0;0;0;0;0;0;0;-2129;-3276;5270
NC_009525.1	690180	691271	1092	*	1092	690688	214	5.15945	1.35963	2.38414	Mtb_H37Ra_peak_51b	Promoter (<=1kb)	1	690369	691814	1446	1	MRA_RS03100	MRA_RS03100	0	MRA_RS03070;mce2R;MRA_RS03080;MRA_RS03085;MRA_RS03090;MRA_RS03095;MRA_RS03100;MRA_RS03105;lprL;MRA_RS03115;vapC4	MRA_RS03070;MRA_RS03075;MRA_RS03080;MRA_RS03085;MRA_RS03090;MRA_RS03095;MRA_RS03100;MRA_RS03105;MRA_RS03110;MRA_RS03115;MRA_RS03120	0;0;0;0;0;0;0;0;-2129;-3276;5270
NC_009525.1	690180	691271	1092	*	1092	691128	224	6.20646	1.40086	3.23175	Mtb_H37Ra_peak_51c	Promoter (<=1kb)	1	690369	691814	1446	1	MRA_RS03100	MRA_RS03100	0	MRA_RS03070;mce2R;MRA_RS03080;MRA_RS03085;MRA_RS03090;MRA_RS03095;MRA_RS03100;MRA_RS03105;lprL;MRA_RS03115;vapC4	MRA_RS03070;MRA_RS03075;MRA_RS03080;MRA_RS03085;MRA_RS03090;MRA_RS03095;MRA_RS03100;MRA_RS03105;MRA_RS03110;MRA_RS03115;MRA_RS03120	0;0;0;0;0;0;0;0;-2129;-3276;5270
NC_009525.1	692220	693029	810	*	810	692607	222	3.67713	1.2735	1.41272	Mtb_H37Ra_peak_52a	Promoter (<=1kb)	1	691811	693337	1527	1	MRA_RS03105	MRA_RS03105	409	MRA_RS03080;MRA_RS03085;MRA_RS03090;MRA_RS03095;MRA_RS03100;MRA_RS03105;lprL;MRA_RS03115;vapC4;vapB4;MRA_RS03130	MRA_RS03080;MRA_RS03085;MRA_RS03090;MRA_RS03095;MRA_RS03100;MRA_RS03105;MRA_RS03110;MRA_RS03115;MRA_RS03120;MRA_RS03125;MRA_RS03130	0;0;0;0;0;0;-371;-1518;3512;3766;5184
NC_009525.1	692220	693029	810	*	810	692781	231	4.02003	1.28581	1.60971	Mtb_H37Ra_peak_52b	Promoter (<=1kb)	1	691811	693337	1527	1	MRA_RS03105	MRA_RS03105	409	MRA_RS03080;MRA_RS03085;MRA_RS03090;MRA_RS03095;MRA_RS03100;MRA_RS03105;lprL;MRA_RS03115;vapC4;vapB4;MRA_RS03130	MRA_RS03080;MRA_RS03085;MRA_RS03090;MRA_RS03095;MRA_RS03100;MRA_RS03105;MRA_RS03110;MRA_RS03115;MRA_RS03120;MRA_RS03125;MRA_RS03130	0;0;0;0;0;0;-371;-1518;3512;3766;5184
NC_009525.1	718136	718421	286	*	286	718359	205	3.73527	1.28969	1.4527	Mtb_H37Ra_peak_53	Promoter (<=1kb)	1	717974	718369	396	1	MRA_RS03280	vapC30	162	galK;MRA_RS03265;MRA_RS03270;vapB30;vapC30;MRA_RS03285;MRA_RS03290;MRA_RS03295;MRA_RS03300;recD;recB;galT	MRA_RS03255;MRA_RS03265;MRA_RS03270;MRA_RS03275;MRA_RS03280;MRA_RS03285;MRA_RS03290;MRA_RS03295;MRA_RS03300;MRA_RS03305;MRA_RS03310;MRA_RS23040	4110;2624;1456;416;0;782;-914;-1171;2801;4621;7902;5188
NC_009525.1	750515	750969	455	*	455	750624	210	2.81528	1.2299	0.940042	Mtb_H37Ra_peak_54	Promoter (<=1kb)	1	750155	750547	393	1	MRA_RS03445	rplL	360	MRA_RS03425;MRA_RS03430;MRA_RS03435;rplJ;rplL;MRA_RS03450;MRA_RS03455;mkl;MRA_RS03465;MRA_RS03470;MRA_RS03475	MRA_RS03425;MRA_RS03430;MRA_RS03435;MRA_RS03440;MRA_RS03445;MRA_RS03450;MRA_RS03455;MRA_RS03460;MRA_RS03465;MRA_RS03470;MRA_RS03475	6574;2846;2172;933;0;0;-337;-1923;3704;3954;4746
NC_009525.1	797961	798775	815	*	815	798313	203	3.76138	1.29287	1.4527	Mtb_H37Ra_peak_55	Promoter (<=1kb)	1	798239	799678	1440	1	MRA_RS03680	mftG	0	mftR;mftB;mftC;mftD;mftE;mftF;mftG;MRA_RS03690;rpsJ;rplC;rplD;rplW;MRA_RS21050;mftA;MRA_RS23050	MRA_RS03645;MRA_RS03655;MRA_RS03660;MRA_RS03665;MRA_RS03670;MRA_RS03675;MRA_RS03680;MRA_RS03690;MRA_RS03700;MRA_RS03705;MRA_RS03710;MRA_RS03715;MRA_RS21050;MRA_RS22275;MRA_RS23050	-4989;4824;4498;3320;1940;0;0;-2160;-3018;-3340;-3993;-4664;-1179;4898;2865
NC_009525.1	799320	799764	445	*	445	799619	193	2.64706	1.2295	0.836137	Mtb_H37Ra_peak_56	Promoter (1-2kb)	1	798239	799678	1440	1	MRA_RS03680	mftG	1081	mftC;mftD;mftE;mftF;mftG;MRA_RS03690;rpsJ;rplC;rplD;rplW;rplB;rpsS;MRA_RS21050;MRA_RS23050	MRA_RS03660;MRA_RS03665;MRA_RS03670;MRA_RS03675;MRA_RS03680;MRA_RS03690;MRA_RS03700;MRA_RS03705;MRA_RS03710;MRA_RS03715;MRA_RS03720;MRA_RS03725;MRA_RS21050;MRA_RS23050	5857;4679;3299;0;0;-1171;-2029;-2351;-3004;-3675;-4070;-4953;-190;1876
NC_009525.1	800502	800727	226	*	226	800620	189	2.25828	1.20415	0.63347	Mtb_H37Ra_peak_57	Promoter (<=1kb)	1	800935	801156	222	1	MRA_RS03690	MRA_RS03690	-208	mftD;mftE;mftF;mftG;MRA_RS03690;rpsJ;rplC;rplD;rplW;rplB;rpsS;rplV;rpsC;MRA_RS21050;MRA_RS23050	MRA_RS03665;MRA_RS03670;MRA_RS03675;MRA_RS03680;MRA_RS03690;MRA_RS03700;MRA_RS03705;MRA_RS03710;MRA_RS03715;MRA_RS03720;MRA_RS03725;MRA_RS03730;MRA_RS03735;MRA_RS21050;MRA_RS23050	5861;4481;0;0;-208;-1066;-1388;-2041;-2712;-3107;-3990;-4268;-4861;548;913
NC_009525.1	819414	820276	863	*	863	820220	190	2.35239	1.21048	0.681233	Mtb_H37Ra_peak_58	Promoter (<=1kb)	1	818837	819750	914	2	MRA_RS03825	MRA_RS03825	0	rpsH;rplF;rplR;rpsE;rpmD;rplO;sppA;MRA_RS03825;MRA_RS03830;fucA;serA;xylB;MRA_RS03850;MRA_RS03855	MRA_RS03790;MRA_RS03795;MRA_RS03800;MRA_RS03805;MRA_RS03810;MRA_RS03815;MRA_RS03820;MRA_RS03825;MRA_RS03830;MRA_RS03835;MRA_RS03840;MRA_RS03845;MRA_RS03850;MRA_RS03855	5132;4710;4168;3780;3115;2918;2376;0;0;1529;2506;-2537;-3938;5669
NC_009525.1	863950	864518	569	*	569	864420	193	2.64706	1.2295	0.836137	Mtb_H37Ra_peak_59	Promoter (<=1kb)	1	863718	864464	747	1	MRA_RS04065	MRA_RS04065	232	cyp51;MRA_RS04045;MRA_RS04050;MRA_RS04055;aldA;MRA_RS04065;MRA_RS04070;MRA_RS04075;purD;ggtA;MRA_RS04090	MRA_RS04040;MRA_RS04045;MRA_RS04050;MRA_RS04055;MRA_RS04060;MRA_RS04065;MRA_RS04070;MRA_RS04075;MRA_RS04080;MRA_RS04085;MRA_RS04090	-4607;-3780;-2572;-1934;1732;0;-44;-928;-1374;4222;5139
NC_009525.1	872100	872361	262	*	262	872215	207	4.26319	1.31822	1.75985	Mtb_H37Ra_peak_60	Promoter (<=1kb)	1	871314	872732	1419	1	MRA_RS04105	purB	786	purD;ggtA;MRA_RS04090;MRA_RS04095;MRA_RS04100;purB;MRA_RS04110;MRA_RS04115;purC;MRA_RS04130	MRA_RS04080;MRA_RS04085;MRA_RS04090;MRA_RS04095;MRA_RS04100;MRA_RS04105;MRA_RS04110;MRA_RS04115;MRA_RS04120;MRA_RS04130	6208;-3360;-2443;2387;-1031;0;0;2237;0;0
NC_009525.1	873092	873470	379	*	379	873355	194	2.74937	1.23583	0.891276	Mtb_H37Ra_peak_61	Promoter (<=1kb)	1	872737	873981	1245	1	MRA_RS04110	MRA_RS04110	355	ggtA;MRA_RS04090;MRA_RS04095;MRA_RS04100;purB;MRA_RS04110;MRA_RS04115;purC;MRA_RS04130;MRA_RS04135;emrB;MRA_RS23430	MRA_RS04085;MRA_RS04090;MRA_RS04095;MRA_RS04100;MRA_RS04105;MRA_RS04110;MRA_RS04115;MRA_RS04120;MRA_RS04130;MRA_RS04135;MRA_RS04140;MRA_RS23430	-4352;-3435;3379;-2023;0;0;1128;0;0;-4525;0;-4272
NC_009525.1	875095	877045	1951	*	1951	875198	213	4.76084	1.33978	2.11079	Mtb_H37Ra_peak_62a	Promoter (<=1kb)	1	875539	877696	2158	1	MRA_RS04130	MRA_RS04130	0	MRA_RS04095;MRA_RS04100;purB;MRA_RS04110;MRA_RS04115;purC;MRA_RS04130;MRA_RS04135;emrB;MRA_RS04145;MRA_RS04150;MRA_RS23430	MRA_RS04095;MRA_RS04100;MRA_RS04105;MRA_RS04110;MRA_RS04115;MRA_RS04120;MRA_RS04130;MRA_RS04135;MRA_RS04140;MRA_RS04145;MRA_RS04150;MRA_RS23430	5382;-4026;0;0;-497;0;0;-950;0;-2881;0;-697
NC_009525.1	875095	877045	1951	*	1951	875485	211	4.79647	1.34357	2.12289	Mtb_H37Ra_peak_62b	Promoter (<=1kb)	1	875539	877696	2158	1	MRA_RS04130	MRA_RS04130	0	MRA_RS04095;MRA_RS04100;purB;MRA_RS04110;MRA_RS04115;purC;MRA_RS04130;MRA_RS04135;emrB;MRA_RS04145;MRA_RS04150;MRA_RS23430	MRA_RS04095;MRA_RS04100;MRA_RS04105;MRA_RS04110;MRA_RS04115;MRA_RS04120;MRA_RS04130;MRA_RS04135;MRA_RS04140;MRA_RS04145;MRA_RS04150;MRA_RS23430	5382;-4026;0;0;-497;0;0;-950;0;-2881;0;-697
NC_009525.1	875095	877045	1951	*	1951	875772	201	3.5224	1.2802	1.31874	Mtb_H37Ra_peak_62c	Promoter (<=1kb)	1	875539	877696	2158	1	MRA_RS04130	MRA_RS04130	0	MRA_RS04095;MRA_RS04100;purB;MRA_RS04110;MRA_RS04115;purC;MRA_RS04130;MRA_RS04135;emrB;MRA_RS04145;MRA_RS04150;MRA_RS23430	MRA_RS04095;MRA_RS04100;MRA_RS04105;MRA_RS04110;MRA_RS04115;MRA_RS04120;MRA_RS04130;MRA_RS04135;MRA_RS04140;MRA_RS04145;MRA_RS04150;MRA_RS23430	5382;-4026;0;0;-497;0;0;-950;0;-2881;0;-697
NC_009525.1	875095	877045	1951	*	1951	876014	190	2.35239	1.21048	0.681233	Mtb_H37Ra_peak_62d	Promoter (<=1kb)	1	875539	877696	2158	1	MRA_RS04130	MRA_RS04130	0	MRA_RS04095;MRA_RS04100;purB;MRA_RS04110;MRA_RS04115;purC;MRA_RS04130;MRA_RS04135;emrB;MRA_RS04145;MRA_RS04150;MRA_RS23430	MRA_RS04095;MRA_RS04100;MRA_RS04105;MRA_RS04110;MRA_RS04115;MRA_RS04120;MRA_RS04130;MRA_RS04135;MRA_RS04140;MRA_RS04145;MRA_RS04150;MRA_RS23430	5382;-4026;0;0;-497;0;0;-950;0;-2881;0;-697
NC_009525.1	875095	877045	1951	*	1951	876292	198	3.17898	1.26119	1.12635	Mtb_H37Ra_peak_62e	Promoter (<=1kb)	1	875539	877696	2158	1	MRA_RS04130	MRA_RS04130	0	MRA_RS04095;MRA_RS04100;purB;MRA_RS04110;MRA_RS04115;purC;MRA_RS04130;MRA_RS04135;emrB;MRA_RS04145;MRA_RS04150;MRA_RS23430	MRA_RS04095;MRA_RS04100;MRA_RS04105;MRA_RS04110;MRA_RS04115;MRA_RS04120;MRA_RS04130;MRA_RS04135;MRA_RS04140;MRA_RS04145;MRA_RS04150;MRA_RS23430	5382;-4026;0;0;-497;0;0;-950;0;-2881;0;-697
NC_009525.1	875095	877045	1951	*	1951	876658	205	4.00832	1.30555	1.59984	Mtb_H37Ra_peak_62f	Promoter (<=1kb)	1	875539	877696	2158	1	MRA_RS04130	MRA_RS04130	0	MRA_RS04095;MRA_RS04100;purB;MRA_RS04110;MRA_RS04115;purC;MRA_RS04130;MRA_RS04135;emrB;MRA_RS04145;MRA_RS04150;MRA_RS23430	MRA_RS04095;MRA_RS04100;MRA_RS04105;MRA_RS04110;MRA_RS04115;MRA_RS04120;MRA_RS04130;MRA_RS04135;MRA_RS04140;MRA_RS04145;MRA_RS04150;MRA_RS23430	5382;-4026;0;0;-497;0;0;-950;0;-2881;0;-697
NC_009525.1	875095	877045	1951	*	1951	876929	204	3.88386	1.29921	1.52429	Mtb_H37Ra_peak_62g	Promoter (<=1kb)	1	875539	877696	2158	1	MRA_RS04130	MRA_RS04130	0	MRA_RS04095;MRA_RS04100;purB;MRA_RS04110;MRA_RS04115;purC;MRA_RS04130;MRA_RS04135;emrB;MRA_RS04145;MRA_RS04150;MRA_RS23430	MRA_RS04095;MRA_RS04100;MRA_RS04105;MRA_RS04110;MRA_RS04115;MRA_RS04120;MRA_RS04130;MRA_RS04135;MRA_RS04140;MRA_RS04145;MRA_RS04150;MRA_RS23430	5382;-4026;0;0;-497;0;0;-950;0;-2881;0;-697
NC_009525.1	877278	877698	421	*	421	877461	202	3.64089	1.28654	1.38446	Mtb_H37Ra_peak_63	Promoter (1-2kb)	1	875539	877696	2158	1	MRA_RS04130	MRA_RS04130	1739	purB;MRA_RS04110;MRA_RS04115;purC;MRA_RS04130;MRA_RS04135;emrB;MRA_RS04145;MRA_RS04150;MRA_RS04155;MRA_RS23430	MRA_RS04105;MRA_RS04110;MRA_RS04115;MRA_RS04120;MRA_RS04130;MRA_RS04135;MRA_RS04140;MRA_RS04145;MRA_RS04150;MRA_RS04155;MRA_RS23430	0;0;-2680;0;0;-297;0;-2228;0;5321;-44
NC_009525.1	879410	879822	413	*	413	879721	191	2.44856	1.21682	0.731164	Mtb_H37Ra_peak_64	Promoter (<=1kb)	1	878124	879746	1623	2	MRA_RS04140	emrB	0	MRA_RS04115;purC;MRA_RS04130;MRA_RS04135;emrB;MRA_RS04145;MRA_RS04150;MRA_RS04155;MRA_RS04160;purS;purQ;MRA_RS04175;MRA_RS23430	MRA_RS04115;MRA_RS04120;MRA_RS04130;MRA_RS04135;MRA_RS04140;MRA_RS04145;MRA_RS04150;MRA_RS04155;MRA_RS04160;MRA_RS04165;MRA_RS04170;MRA_RS04175;MRA_RS23430	-4812;0;0;1415;0;-104;0;3197;0;0;0;0;1668
NC_009525.1	881260	881860	601	*	601	881732	190	2.35239	1.21048	0.681233	Mtb_H37Ra_peak_65	Promoter (<=1kb)	1	880646	882346	1701	1	MRA_RS04150	MRA_RS04150	614	MRA_RS04130;MRA_RS04135;emrB;MRA_RS04145;MRA_RS04150;MRA_RS04155;MRA_RS04160;purS;purQ;MRA_RS04175;MRA_RS04180;MRA_RS04185;MRA_RS23430	MRA_RS04130;MRA_RS04135;MRA_RS04140;MRA_RS04145;MRA_RS04150;MRA_RS04155;MRA_RS04160;MRA_RS04165;MRA_RS04170;MRA_RS04175;MRA_RS04180;MRA_RS04185;MRA_RS23430	0;3265;0;1334;0;1159;0;0;0;0;0;0;3518
NC_009525.1	883590	883959	370	*	370	883687	202	3.64089	1.28654	1.38446	Mtb_H37Ra_peak_66	Promoter (<=1kb)	1	883830	884069	240	1	MRA_RS04165	purS	0	emrB;MRA_RS04145;MRA_RS04150;MRA_RS04155;MRA_RS04160;purS;purQ;MRA_RS04175;MRA_RS04180;MRA_RS04185;MRA_RS04190;MRA_RS04195;MRA_RS04200	MRA_RS04140;MRA_RS04145;MRA_RS04150;MRA_RS04155;MRA_RS04160;MRA_RS04165;MRA_RS04170;MRA_RS04175;MRA_RS04180;MRA_RS04185;MRA_RS04190;MRA_RS04195;MRA_RS04200	0;3664;0;-571;0;0;0;0;0;0;0;0;0
NC_009525.1	884282	886798	2517	*	2517	884670	262	3.29414	1.22925	1.19157	Mtb_H37Ra_peak_67a	Promoter (<=1kb)	1	884757	885230	474	2	MRA_RS04175	MRA_RS04175	0	emrB;MRA_RS04145;MRA_RS04150;MRA_RS04155;MRA_RS04160;purS;purQ;MRA_RS04175;MRA_RS04180;MRA_RS04185;MRA_RS04190;MRA_RS04195;MRA_RS04200;MRA_RS04215	MRA_RS04140;MRA_RS04145;MRA_RS04150;MRA_RS04155;MRA_RS04160;MRA_RS04165;MRA_RS04170;MRA_RS04175;MRA_RS04180;MRA_RS04185;MRA_RS04190;MRA_RS04195;MRA_RS04200;MRA_RS04215	0;4356;0;-1263;0;0;0;0;0;0;0;0;0;0
NC_009525.1	884282	886798	2517	*	2517	885374	283	8.85056	1.44892	5.58087	Mtb_H37Ra_peak_67b	Promoter (<=1kb)	1	884757	885230	474	2	MRA_RS04175	MRA_RS04175	0	emrB;MRA_RS04145;MRA_RS04150;MRA_RS04155;MRA_RS04160;purS;purQ;MRA_RS04175;MRA_RS04180;MRA_RS04185;MRA_RS04190;MRA_RS04195;MRA_RS04200;MRA_RS04215	MRA_RS04140;MRA_RS04145;MRA_RS04150;MRA_RS04155;MRA_RS04160;MRA_RS04165;MRA_RS04170;MRA_RS04175;MRA_RS04180;MRA_RS04185;MRA_RS04190;MRA_RS04195;MRA_RS04200;MRA_RS04215	0;4356;0;-1263;0;0;0;0;0;0;0;0;0;0
NC_009525.1	884282	886798	2517	*	2517	885908	276	4.68804	1.28875	2.0519	Mtb_H37Ra_peak_67c	Promoter (<=1kb)	1	884757	885230	474	2	MRA_RS04175	MRA_RS04175	0	emrB;MRA_RS04145;MRA_RS04150;MRA_RS04155;MRA_RS04160;purS;purQ;MRA_RS04175;MRA_RS04180;MRA_RS04185;MRA_RS04190;MRA_RS04195;MRA_RS04200;MRA_RS04215	MRA_RS04140;MRA_RS04145;MRA_RS04150;MRA_RS04155;MRA_RS04160;MRA_RS04165;MRA_RS04170;MRA_RS04175;MRA_RS04180;MRA_RS04185;MRA_RS04190;MRA_RS04195;MRA_RS04200;MRA_RS04215	0;4356;0;-1263;0;0;0;0;0;0;0;0;0;0
NC_009525.1	884282	886798	2517	*	2517	886658	251	9.02779	1.49117	5.74561	Mtb_H37Ra_peak_67d	Promoter (<=1kb)	1	884757	885230	474	2	MRA_RS04175	MRA_RS04175	0	emrB;MRA_RS04145;MRA_RS04150;MRA_RS04155;MRA_RS04160;purS;purQ;MRA_RS04175;MRA_RS04180;MRA_RS04185;MRA_RS04190;MRA_RS04195;MRA_RS04200;MRA_RS04215	MRA_RS04140;MRA_RS04145;MRA_RS04150;MRA_RS04155;MRA_RS04160;MRA_RS04165;MRA_RS04170;MRA_RS04175;MRA_RS04180;MRA_RS04185;MRA_RS04190;MRA_RS04195;MRA_RS04200;MRA_RS04215	0;4356;0;-1263;0;0;0;0;0;0;0;0;0;0
NC_009525.1	886994	888734	1741	*	1741	887237	319	14.9255	1.60672	11.3963	Mtb_H37Ra_peak_68a	Promoter (<=1kb)	1	886103	887146	1044	2	MRA_RS04185	MRA_RS04185	0	MRA_RS04150;MRA_RS04155;MRA_RS04160;purS;purQ;MRA_RS04175;MRA_RS04180;MRA_RS04185;MRA_RS04190;MRA_RS04195;MRA_RS04200;MRA_RS04215;MRA_RS04220;MRA_RS04225	MRA_RS04150;MRA_RS04155;MRA_RS04160;MRA_RS04165;MRA_RS04170;MRA_RS04175;MRA_RS04180;MRA_RS04185;MRA_RS04190;MRA_RS04195;MRA_RS04200;MRA_RS04215;MRA_RS04220;MRA_RS04225	0;-3975;0;0;0;0;0;0;0;0;0;0;0;0
NC_009525.1	886994	888734	1741	*	1741	887939	400	31.4777	1.90945	27.4903	Mtb_H37Ra_peak_68b	Promoter (<=1kb)	1	886103	887146	1044	2	MRA_RS04185	MRA_RS04185	0	MRA_RS04150;MRA_RS04155;MRA_RS04160;purS;purQ;MRA_RS04175;MRA_RS04180;MRA_RS04185;MRA_RS04190;MRA_RS04195;MRA_RS04200;MRA_RS04215;MRA_RS04220;MRA_RS04225	MRA_RS04150;MRA_RS04155;MRA_RS04160;MRA_RS04165;MRA_RS04170;MRA_RS04175;MRA_RS04180;MRA_RS04185;MRA_RS04190;MRA_RS04195;MRA_RS04200;MRA_RS04215;MRA_RS04220;MRA_RS04225	0;-3975;0;0;0;0;0;0;0;0;0;0;0;0
NC_009525.1	888905	890219	1315	*	1315	889055	260	8.08063	1.44322	4.8648	Mtb_H37Ra_peak_69a	Promoter (<=1kb)	1	888443	889942	1500	2	MRA_RS04200	MRA_RS04200	0	purS;purQ;MRA_RS04175;MRA_RS04180;MRA_RS04185;MRA_RS04190;MRA_RS04195;MRA_RS04200;MRA_RS04215;MRA_RS04220;MRA_RS04225;pepC	MRA_RS04165;MRA_RS04170;MRA_RS04175;MRA_RS04180;MRA_RS04185;MRA_RS04190;MRA_RS04195;MRA_RS04200;MRA_RS04215;MRA_RS04220;MRA_RS04225;MRA_RS04230	0;0;0;0;0;0;0;0;0;0;0;0
NC_009525.1	888905	890219	1315	*	1315	890045	265	8.04398	1.43656	4.83265	Mtb_H37Ra_peak_69b	Promoter (<=1kb)	1	888443	889942	1500	2	MRA_RS04200	MRA_RS04200	0	purS;purQ;MRA_RS04175;MRA_RS04180;MRA_RS04185;MRA_RS04190;MRA_RS04195;MRA_RS04200;MRA_RS04215;MRA_RS04220;MRA_RS04225;pepC	MRA_RS04165;MRA_RS04170;MRA_RS04175;MRA_RS04180;MRA_RS04185;MRA_RS04190;MRA_RS04195;MRA_RS04200;MRA_RS04215;MRA_RS04220;MRA_RS04225;MRA_RS04230	0;0;0;0;0;0;0;0;0;0;0;0
NC_009525.1	892635	894645	2011	*	2011	893017	211	2.48866	1.20796	0.760052	Mtb_H37Ra_peak_70a	Promoter (<=1kb)	1	892778	893575	798	2	MRA_RS04220	MRA_RS04220	0	MRA_RS04190;MRA_RS04195;MRA_RS04200;MRA_RS04215;MRA_RS04220;MRA_RS04225;pepC;MRA_RS04235;MRA_RS04240;purL;MRA_RS04250	MRA_RS04190;MRA_RS04195;MRA_RS04200;MRA_RS04215;MRA_RS04220;MRA_RS04225;MRA_RS04230;MRA_RS04235;MRA_RS04240;MRA_RS04245;MRA_RS04250	0;0;0;0;0;0;0;-1292;2289;-2481;-4742
NC_009525.1	892635	894645	2011	*	2011	893558	226	5.2194	1.35111	2.41959	Mtb_H37Ra_peak_70b	Promoter (<=1kb)	1	892778	893575	798	2	MRA_RS04220	MRA_RS04220	0	MRA_RS04190;MRA_RS04195;MRA_RS04200;MRA_RS04215;MRA_RS04220;MRA_RS04225;pepC;MRA_RS04235;MRA_RS04240;purL;MRA_RS04250	MRA_RS04190;MRA_RS04195;MRA_RS04200;MRA_RS04215;MRA_RS04220;MRA_RS04225;MRA_RS04230;MRA_RS04235;MRA_RS04240;MRA_RS04245;MRA_RS04250	0;0;0;0;0;0;0;-1292;2289;-2481;-4742
NC_009525.1	892635	894645	2011	*	2011	894219	211	3.99928	1.29998	1.59984	Mtb_H37Ra_peak_70c	Promoter (<=1kb)	1	892778	893575	798	2	MRA_RS04220	MRA_RS04220	0	MRA_RS04190;MRA_RS04195;MRA_RS04200;MRA_RS04215;MRA_RS04220;MRA_RS04225;pepC;MRA_RS04235;MRA_RS04240;purL;MRA_RS04250	MRA_RS04190;MRA_RS04195;MRA_RS04200;MRA_RS04215;MRA_RS04220;MRA_RS04225;MRA_RS04230;MRA_RS04235;MRA_RS04240;MRA_RS04245;MRA_RS04250	0;0;0;0;0;0;0;-1292;2289;-2481;-4742
NC_009525.1	900018	900644	627	*	627	900093	212	3.76554	1.2859	1.45586	Mtb_H37Ra_peak_71	Promoter (<=1kb)	1	900137	901093	957	1	MRA_RS04255	cpdA	0	pepC;MRA_RS04235;MRA_RS04240;purL;MRA_RS04250;cpdA;cpsY;MRA_RS04265;purF;purM	MRA_RS04230;MRA_RS04235;MRA_RS04240;MRA_RS04245;MRA_RS04250;MRA_RS04255;MRA_RS04260;MRA_RS04265;MRA_RS04270;MRA_RS04275	0;4081;-3084;2892;631;0;0;-2297;-2827;-4387
NC_009525.1	901916	902400	485	*	485	902283	217	2.52084	1.20689	0.78276	Mtb_H37Ra_peak_72	Promoter (<=1kb)	1	901038	902636	1599	2	MRA_RS04260	cpsY	236	MRA_RS04240;purL;MRA_RS04250;cpdA;cpsY;MRA_RS04265;purF;purM;MRA_RS04280;MRA_RS04285	MRA_RS04240;MRA_RS04245;MRA_RS04250;MRA_RS04255;MRA_RS04260;MRA_RS04265;MRA_RS04270;MRA_RS04275;MRA_RS04280;MRA_RS04285	-4982;4790;2529;0;0;-541;-1071;-2631;3993;5246
NC_009525.1	936546	936973	428	*	428	936804	279	3.24483	1.21884	1.17472	Mtb_H37Ra_peak_73	Promoter (<=1kb)	1	936883	937695	813	1	MRA_RS04455	MRA_RS04455	0	MRA_RS04430;lpqQ;MRA_RS04440;MRA_RS04445;lpqR;MRA_RS04455;pip;MRA_RS04470;MRA_RS04475;narL;MRA_RS23065	MRA_RS04430;MRA_RS04435;MRA_RS04440;MRA_RS04445;MRA_RS04450;MRA_RS04455;MRA_RS04460;MRA_RS04470;MRA_RS04475;MRA_RS04480;MRA_RS23065	-4755;4287;-2215;-1209;0;0;1650;0;-3721;0;-3306
NC_009525.1	939244	939639	396	*	396	939462	277	10.9938	1.53238	7.60026	Mtb_H37Ra_peak_74	Promoter (<=1kb)	1	939418	940710	1293	1	MRA_RS04470	MRA_RS04470	0	MRA_RS04440;MRA_RS04445;lpqR;MRA_RS04455;pip;MRA_RS04470;MRA_RS04475;narL;MRA_RS04485;mmcO	MRA_RS04440;MRA_RS04445;MRA_RS04450;MRA_RS04455;MRA_RS04460;MRA_RS04470;MRA_RS04475;MRA_RS04480;MRA_RS04485;MRA_RS04490	-4913;-3907;0;0;-621;0;-1055;0;-2914;5861
NC_009525.1	942160	942419	260	*	260	942293	209	3.293	1.26028	1.19142	Mtb_H37Ra_peak_75	Promoter (<=1kb)	1	941762	942412	651	2	MRA_RS04480	narL	0	MRA_RS04455;pip;MRA_RS04470;MRA_RS04475;narL;MRA_RS04485;mmcO;lpqs;cysK2;MRA_RS04505	MRA_RS04455;MRA_RS04460;MRA_RS04470;MRA_RS04475;MRA_RS04480;MRA_RS04485;MRA_RS04490;MRA_RS04495;MRA_RS04500;MRA_RS04505	0;-3537;0;1466;0;-134;3081;-3230;0;-4943
NC_009525.1	946624	946942	319	*	319	946793	199	3.04872	1.25213	1.0651	Mtb_H37Ra_peak_76	Promoter (<=1kb)	1	946244	947362	1119	1	MRA_RS04500	cysK2	380	MRA_RS04475;narL;MRA_RS04485;mmcO;lpqs;cysK2;MRA_RS04505;MRA_RS04510;MRA_RS04515;MRA_RS04520;pdc	MRA_RS04475;MRA_RS04480;MRA_RS04485;MRA_RS04490;MRA_RS04495;MRA_RS04500;MRA_RS04505;MRA_RS04510;MRA_RS04515;MRA_RS04520;MRA_RS04525	5930;0;4071;-1124;975;0;-420;0;0;-3121;5482
NC_009525.1	948871	949123	253	*	253	949009	207	2.62685	1.21942	0.836137	Mtb_H37Ra_peak_77	Promoter (<=1kb)	1	948618	948950	333	1	MRA_RS04510	MRA_RS04510	253	mmcO;lpqs;cysK2;MRA_RS04505;MRA_RS04510;MRA_RS04515;MRA_RS04520;pdc;MRA_RS04530;far;MRA_RS04540	MRA_RS04490;MRA_RS04495;MRA_RS04500;MRA_RS04505;MRA_RS04510;MRA_RS04515;MRA_RS04520;MRA_RS04525;MRA_RS04530;MRA_RS04535;MRA_RS04540	-3371;3222;0;1509;0;0;-940;3301;-3366;-3815;-4953
NC_009525.1	984909	985280	372	*	372	985171	195	2.69316	1.23134	0.870555	Mtb_H37Ra_peak_78	Promoter (<=1kb)	1	985110	986837	1728	1	MRA_RS04690	fprB	0	MRA_RS04655;MRA_RS04660;MRA_RS04665;MRA_RS04670;sepH;serC;MRA_RS04685;fprB;MRA_RS04695;spmT;citA	MRA_RS04655;MRA_RS04660;MRA_RS04665;MRA_RS04670;MRA_RS04675;MRA_RS04680;MRA_RS04685;MRA_RS04690;MRA_RS04695;MRA_RS04700;MRA_RS04705	-4846;4668;4240;3377;-2335;-1048;0;0;0;0;5888
NC_009525.1	986947	988707	1761	*	1761	987132	224	6.742	1.42596	3.68305	Mtb_H37Ra_peak_79a	Promoter (<=1kb)	1	986820	987278	459	2	MRA_RS04695	MRA_RS04695	0	sepH;serC;MRA_RS04685;fprB;MRA_RS04695;spmT;citA;MRA_RS04710	MRA_RS04675;MRA_RS04680;MRA_RS04685;MRA_RS04690;MRA_RS04695;MRA_RS04700;MRA_RS04705;MRA_RS04710	-4373;-3086;0;0;0;0;2461;0
NC_009525.1	986947	988707	1761	*	1761	987534	201	3.50036	1.27886	1.31874	Mtb_H37Ra_peak_79b	Promoter (<=1kb)	1	986820	987278	459	2	MRA_RS04695	MRA_RS04695	0	sepH;serC;MRA_RS04685;fprB;MRA_RS04695;spmT;citA;MRA_RS04710	MRA_RS04675;MRA_RS04680;MRA_RS04685;MRA_RS04690;MRA_RS04695;MRA_RS04700;MRA_RS04705;MRA_RS04710	-4373;-3086;0;0;0;0;2461;0
NC_009525.1	986947	988707	1761	*	1761	987839	206	4.08466	1.30904	1.66105	Mtb_H37Ra_peak_79c	Promoter (<=1kb)	1	986820	987278	459	2	MRA_RS04695	MRA_RS04695	0	sepH;serC;MRA_RS04685;fprB;MRA_RS04695;spmT;citA;MRA_RS04710	MRA_RS04675;MRA_RS04680;MRA_RS04685;MRA_RS04690;MRA_RS04695;MRA_RS04700;MRA_RS04705;MRA_RS04710	-4373;-3086;0;0;0;0;2461;0
NC_009525.1	986947	988707	1761	*	1761	988397	223	3.36673	1.25518	1.24591	Mtb_H37Ra_peak_79d	Promoter (<=1kb)	1	986820	987278	459	2	MRA_RS04695	MRA_RS04695	0	sepH;serC;MRA_RS04685;fprB;MRA_RS04695;spmT;citA;MRA_RS04710	MRA_RS04675;MRA_RS04680;MRA_RS04685;MRA_RS04690;MRA_RS04695;MRA_RS04700;MRA_RS04705;MRA_RS04710	-4373;-3086;0;0;0;0;2461;0
NC_009525.1	988887	989245	359	*	359	989032	210	2.5173	1.21042	0.780467	Mtb_H37Ra_peak_80	Promoter (<=1kb)	1	988540	990012	1473	1	MRA_RS04700	spmT	347	MRA_RS04685;fprB;MRA_RS04695;spmT;citA;MRA_RS04710	MRA_RS04685;MRA_RS04690;MRA_RS04695;MRA_RS04700;MRA_RS04705;MRA_RS04710	0;0;0;0;1923;0
NC_009525.1	993236	994651	1416	*	1416	993973	217	5.6545	1.3816	2.76632	Mtb_H37Ra_peak_81a	Promoter (<=1kb)	1	991255	994519	3265	2	MRA_RS04710	MRA_RS04710	0	spmT;citA;MRA_RS04710;MRA_RS04725;MRA_RS04730;MRA_RS04735;MRA_RS04740	MRA_RS04700;MRA_RS04705;MRA_RS04710;MRA_RS04725;MRA_RS04730;MRA_RS04735;MRA_RS04740	0;-2068;0;0;0;0;-4519
NC_009525.1	993236	994651	1416	*	1416	994465	207	4.26319	1.31822	1.75985	Mtb_H37Ra_peak_81b	Promoter (<=1kb)	1	991255	994519	3265	2	MRA_RS04710	MRA_RS04710	0	spmT;citA;MRA_RS04710;MRA_RS04725;MRA_RS04730;MRA_RS04735;MRA_RS04740	MRA_RS04700;MRA_RS04705;MRA_RS04710;MRA_RS04725;MRA_RS04730;MRA_RS04735;MRA_RS04740	0;-2068;0;0;0;0;-4519
NC_009525.1	995326	999161	3836	*	3836	995652	195	2.85372	1.24217	0.94867	Mtb_H37Ra_peak_82a	Promoter (<=1kb)	1	996625	997602	978	2	MRA_RS04730	MRA_RS04730	0	citA;MRA_RS04710;MRA_RS04725;MRA_RS04730;MRA_RS04735;MRA_RS04740;MRA_RS04745;MRA_RS04750;MRA_RS04755;arfA	MRA_RS04705;MRA_RS04710;MRA_RS04725;MRA_RS04730;MRA_RS04735;MRA_RS04740;MRA_RS04745;MRA_RS04750;MRA_RS04755;MRA_RS04760	-4158;0;0;0;0;-9;-1618;4561;4850;-4958
NC_009525.1	995326	999161	3836	*	3836	995983	189	2.25828	1.20415	0.63347	Mtb_H37Ra_peak_82b	Promoter (<=1kb)	1	996625	997602	978	2	MRA_RS04730	MRA_RS04730	0	citA;MRA_RS04710;MRA_RS04725;MRA_RS04730;MRA_RS04735;MRA_RS04740;MRA_RS04745;MRA_RS04750;MRA_RS04755;arfA	MRA_RS04705;MRA_RS04710;MRA_RS04725;MRA_RS04730;MRA_RS04735;MRA_RS04740;MRA_RS04745;MRA_RS04750;MRA_RS04755;MRA_RS04760	-4158;0;0;0;0;-9;-1618;4561;4850;-4958
NC_009525.1	995326	999161	3836	*	3836	996449	193	2.64706	1.2295	0.836137	Mtb_H37Ra_peak_82c	Promoter (<=1kb)	1	996625	997602	978	2	MRA_RS04730	MRA_RS04730	0	citA;MRA_RS04710;MRA_RS04725;MRA_RS04730;MRA_RS04735;MRA_RS04740;MRA_RS04745;MRA_RS04750;MRA_RS04755;arfA	MRA_RS04705;MRA_RS04710;MRA_RS04725;MRA_RS04730;MRA_RS04735;MRA_RS04740;MRA_RS04745;MRA_RS04750;MRA_RS04755;MRA_RS04760	-4158;0;0;0;0;-9;-1618;4561;4850;-4958
NC_009525.1	995326	999161	3836	*	3836	996777	211	4.79647	1.34357	2.12289	Mtb_H37Ra_peak_82d	Promoter (<=1kb)	1	996625	997602	978	2	MRA_RS04730	MRA_RS04730	0	citA;MRA_RS04710;MRA_RS04725;MRA_RS04730;MRA_RS04735;MRA_RS04740;MRA_RS04745;MRA_RS04750;MRA_RS04755;arfA	MRA_RS04705;MRA_RS04710;MRA_RS04725;MRA_RS04730;MRA_RS04735;MRA_RS04740;MRA_RS04745;MRA_RS04750;MRA_RS04755;MRA_RS04760	-4158;0;0;0;0;-9;-1618;4561;4850;-4958
NC_009525.1	995326	999161	3836	*	3836	997215	197	3.06853	1.25485	1.0651	Mtb_H37Ra_peak_82e	Promoter (<=1kb)	1	996625	997602	978	2	MRA_RS04730	MRA_RS04730	0	citA;MRA_RS04710;MRA_RS04725;MRA_RS04730;MRA_RS04735;MRA_RS04740;MRA_RS04745;MRA_RS04750;MRA_RS04755;arfA	MRA_RS04705;MRA_RS04710;MRA_RS04725;MRA_RS04730;MRA_RS04735;MRA_RS04740;MRA_RS04745;MRA_RS04750;MRA_RS04755;MRA_RS04760	-4158;0;0;0;0;-9;-1618;4561;4850;-4958
NC_009525.1	995326	999161	3836	*	3836	997612	203	3.76138	1.29287	1.4527	Mtb_H37Ra_peak_82f	Promoter (<=1kb)	1	996625	997602	978	2	MRA_RS04730	MRA_RS04730	0	citA;MRA_RS04710;MRA_RS04725;MRA_RS04730;MRA_RS04735;MRA_RS04740;MRA_RS04745;MRA_RS04750;MRA_RS04755;arfA	MRA_RS04705;MRA_RS04710;MRA_RS04725;MRA_RS04730;MRA_RS04735;MRA_RS04740;MRA_RS04745;MRA_RS04750;MRA_RS04755;MRA_RS04760	-4158;0;0;0;0;-9;-1618;4561;4850;-4958
NC_009525.1	995326	999161	3836	*	3836	998100	198	3.17898	1.26119	1.12635	Mtb_H37Ra_peak_82g	Promoter (<=1kb)	1	996625	997602	978	2	MRA_RS04730	MRA_RS04730	0	citA;MRA_RS04710;MRA_RS04725;MRA_RS04730;MRA_RS04735;MRA_RS04740;MRA_RS04745;MRA_RS04750;MRA_RS04755;arfA	MRA_RS04705;MRA_RS04710;MRA_RS04725;MRA_RS04730;MRA_RS04735;MRA_RS04740;MRA_RS04745;MRA_RS04750;MRA_RS04755;MRA_RS04760	-4158;0;0;0;0;-9;-1618;4561;4850;-4958
NC_009525.1	995326	999161	3836	*	3836	998470	213	3.24455	1.2546	1.17453	Mtb_H37Ra_peak_82h	Promoter (<=1kb)	1	996625	997602	978	2	MRA_RS04730	MRA_RS04730	0	citA;MRA_RS04710;MRA_RS04725;MRA_RS04730;MRA_RS04735;MRA_RS04740;MRA_RS04745;MRA_RS04750;MRA_RS04755;arfA	MRA_RS04705;MRA_RS04710;MRA_RS04725;MRA_RS04730;MRA_RS04735;MRA_RS04740;MRA_RS04745;MRA_RS04750;MRA_RS04755;MRA_RS04760	-4158;0;0;0;0;-9;-1618;4561;4850;-4958
NC_009525.1	995326	999161	3836	*	3836	998815	213	5.07478	1.35625	2.31596	Mtb_H37Ra_peak_82i	Promoter (<=1kb)	1	996625	997602	978	2	MRA_RS04730	MRA_RS04730	0	citA;MRA_RS04710;MRA_RS04725;MRA_RS04730;MRA_RS04735;MRA_RS04740;MRA_RS04745;MRA_RS04750;MRA_RS04755;arfA	MRA_RS04705;MRA_RS04710;MRA_RS04725;MRA_RS04730;MRA_RS04735;MRA_RS04740;MRA_RS04745;MRA_RS04750;MRA_RS04755;MRA_RS04760	-4158;0;0;0;0;-9;-1618;4561;4850;-4958
NC_009525.1	1012841	1013782	942	*	942	1013012	211	4.79647	1.34357	2.12289	Mtb_H37Ra_peak_83a	Promoter (<=1kb)	1	1013039	1015432	2394	1	MRA_RS04805	ctpE	0	prrA;MRA_RS04785;MRA_RS04790;MRA_RS04795;MRA_RS04800;ctpE;MRA_RS04810;MRA_RS04815;MRA_RS04820;MRA_RS04825;MRA_RS04830;MRA_RS04835;MRA_RS22575	MRA_RS04780;MRA_RS04785;MRA_RS04790;MRA_RS04795;MRA_RS04800;MRA_RS04805;MRA_RS04810;MRA_RS04815;MRA_RS04820;MRA_RS04825;MRA_RS04830;MRA_RS04835;MRA_RS22575	-4972;-3354;3327;2590;0;0;0;0;-2924;0;0;0;0
NC_009525.1	1012841	1013782	942	*	942	1013640	202	3.64089	1.28654	1.38446	Mtb_H37Ra_peak_83b	Promoter (<=1kb)	1	1013039	1015432	2394	1	MRA_RS04805	ctpE	0	prrA;MRA_RS04785;MRA_RS04790;MRA_RS04795;MRA_RS04800;ctpE;MRA_RS04810;MRA_RS04815;MRA_RS04820;MRA_RS04825;MRA_RS04830;MRA_RS04835;MRA_RS22575	MRA_RS04780;MRA_RS04785;MRA_RS04790;MRA_RS04795;MRA_RS04800;MRA_RS04805;MRA_RS04810;MRA_RS04815;MRA_RS04820;MRA_RS04825;MRA_RS04830;MRA_RS04835;MRA_RS22575	-4972;-3354;3327;2590;0;0;0;0;-2924;0;0;0;0
NC_009525.1	1014341	1015174	834	*	834	1014466	211	4.79647	1.34357	2.12289	Mtb_H37Ra_peak_84a	Promoter (1-2kb)	1	1013039	1015432	2394	1	MRA_RS04805	ctpE	1302	MRA_RS04785;MRA_RS04790;MRA_RS04795;MRA_RS04800;ctpE;MRA_RS04810;MRA_RS04815;MRA_RS04820;MRA_RS04825;MRA_RS04830;MRA_RS04835;MRA_RS04840;MRA_RS22575	MRA_RS04785;MRA_RS04790;MRA_RS04795;MRA_RS04800;MRA_RS04805;MRA_RS04810;MRA_RS04815;MRA_RS04820;MRA_RS04825;MRA_RS04830;MRA_RS04835;MRA_RS04840;MRA_RS22575	-4854;4827;4090;0;0;0;0;-1532;0;0;0;0;0
NC_009525.1	1014341	1015174	834	*	834	1014808	196	2.96011	1.24851	1.00636	Mtb_H37Ra_peak_84b	Promoter (1-2kb)	1	1013039	1015432	2394	1	MRA_RS04805	ctpE	1302	MRA_RS04785;MRA_RS04790;MRA_RS04795;MRA_RS04800;ctpE;MRA_RS04810;MRA_RS04815;MRA_RS04820;MRA_RS04825;MRA_RS04830;MRA_RS04835;MRA_RS04840;MRA_RS22575	MRA_RS04785;MRA_RS04790;MRA_RS04795;MRA_RS04800;MRA_RS04805;MRA_RS04810;MRA_RS04815;MRA_RS04820;MRA_RS04825;MRA_RS04830;MRA_RS04835;MRA_RS04840;MRA_RS22575	-4854;4827;4090;0;0;0;0;-1532;0;0;0;0;0
NC_009525.1	1015749	1016196	448	*	448	1015890	215	2.49668	1.20636	0.765793	Mtb_H37Ra_peak_85	Promoter (<=1kb)	1	1015989	1016168	180	1	MRA_RS04810	MRA_RS04810	0	MRA_RS04795;MRA_RS04800;ctpE;MRA_RS04810;MRA_RS04815;MRA_RS04820;MRA_RS04825;MRA_RS04830;MRA_RS04835;MRA_RS04840;MRA_RS22575	MRA_RS04795;MRA_RS04800;MRA_RS04805;MRA_RS04810;MRA_RS04815;MRA_RS04820;MRA_RS04825;MRA_RS04830;MRA_RS04835;MRA_RS04840;MRA_RS22575	5498;0;0;0;0;-510;0;0;0;0;0
NC_009525.1	1017777	1020244	2468	*	2468	1017854	201	2.38754	1.20656	0.706978	Mtb_H37Ra_peak_86a	Promoter (<=1kb)	1	1018128	1018358	231	2	MRA_RS04830	MRA_RS04830	0	MRA_RS04800;ctpE;MRA_RS04810;MRA_RS04815;MRA_RS04820;MRA_RS04825;MRA_RS04830;MRA_RS04835;MRA_RS04840;MRA_RS04845;MRA_RS04850;betP;MRA_RS04860;MRA_RS22575	MRA_RS04800;MRA_RS04805;MRA_RS04810;MRA_RS04815;MRA_RS04820;MRA_RS04825;MRA_RS04830;MRA_RS04835;MRA_RS04840;MRA_RS04845;MRA_RS04850;MRA_RS04855;MRA_RS04860;MRA_RS22575	0;0;0;0;1071;0;0;0;0;2393;0;0;0;0
NC_009525.1	1017777	1020244	2468	*	2468	1018597	207	4.26319	1.31822	1.75985	Mtb_H37Ra_peak_86b	Promoter (<=1kb)	1	1018128	1018358	231	2	MRA_RS04830	MRA_RS04830	0	MRA_RS04800;ctpE;MRA_RS04810;MRA_RS04815;MRA_RS04820;MRA_RS04825;MRA_RS04830;MRA_RS04835;MRA_RS04840;MRA_RS04845;MRA_RS04850;betP;MRA_RS04860;MRA_RS22575	MRA_RS04800;MRA_RS04805;MRA_RS04810;MRA_RS04815;MRA_RS04820;MRA_RS04825;MRA_RS04830;MRA_RS04835;MRA_RS04840;MRA_RS04845;MRA_RS04850;MRA_RS04855;MRA_RS04860;MRA_RS22575	0;0;0;0;1071;0;0;0;0;2393;0;0;0;0
NC_009525.1	1017777	1020244	2468	*	2468	1019043	207	4.26319	1.31822	1.75985	Mtb_H37Ra_peak_86c	Promoter (<=1kb)	1	1018128	1018358	231	2	MRA_RS04830	MRA_RS04830	0	MRA_RS04800;ctpE;MRA_RS04810;MRA_RS04815;MRA_RS04820;MRA_RS04825;MRA_RS04830;MRA_RS04835;MRA_RS04840;MRA_RS04845;MRA_RS04850;betP;MRA_RS04860;MRA_RS22575	MRA_RS04800;MRA_RS04805;MRA_RS04810;MRA_RS04815;MRA_RS04820;MRA_RS04825;MRA_RS04830;MRA_RS04835;MRA_RS04840;MRA_RS04845;MRA_RS04850;MRA_RS04855;MRA_RS04860;MRA_RS22575	0;0;0;0;1071;0;0;0;0;2393;0;0;0;0
NC_009525.1	1017777	1020244	2468	*	2468	1019739	196	2.96011	1.24851	1.00636	Mtb_H37Ra_peak_86d	Promoter (<=1kb)	1	1018128	1018358	231	2	MRA_RS04830	MRA_RS04830	0	MRA_RS04800;ctpE;MRA_RS04810;MRA_RS04815;MRA_RS04820;MRA_RS04825;MRA_RS04830;MRA_RS04835;MRA_RS04840;MRA_RS04845;MRA_RS04850;betP;MRA_RS04860;MRA_RS22575	MRA_RS04800;MRA_RS04805;MRA_RS04810;MRA_RS04815;MRA_RS04820;MRA_RS04825;MRA_RS04830;MRA_RS04835;MRA_RS04840;MRA_RS04845;MRA_RS04850;MRA_RS04855;MRA_RS04860;MRA_RS22575	0;0;0;0;1071;0;0;0;0;2393;0;0;0;0
NC_009525.1	1017777	1020244	2468	*	2468	1020093	219	5.9558	1.39427	3.01761	Mtb_H37Ra_peak_86e	Promoter (<=1kb)	1	1018128	1018358	231	2	MRA_RS04830	MRA_RS04830	0	MRA_RS04800;ctpE;MRA_RS04810;MRA_RS04815;MRA_RS04820;MRA_RS04825;MRA_RS04830;MRA_RS04835;MRA_RS04840;MRA_RS04845;MRA_RS04850;betP;MRA_RS04860;MRA_RS22575	MRA_RS04800;MRA_RS04805;MRA_RS04810;MRA_RS04815;MRA_RS04820;MRA_RS04825;MRA_RS04830;MRA_RS04835;MRA_RS04840;MRA_RS04845;MRA_RS04850;MRA_RS04855;MRA_RS04860;MRA_RS22575	0;0;0;0;1071;0;0;0;0;2393;0;0;0;0
NC_009525.1	1022661	1025331	2671	*	2671	1023234	237	6.52547	1.40178	3.5067	Mtb_H37Ra_peak_87a	Promoter (<=1kb)	1	1022652	1022951	300	2	MRA_RS04850	MRA_RS04850	0	MRA_RS04825;MRA_RS04830;MRA_RS04835;MRA_RS04840;MRA_RS04845;MRA_RS04850;betP;MRA_RS04860;MRA_RS04865;MRA_RS04870;rna-MRA_RS04875;MRA_RS04880;MRA_RS04885;tnpB	MRA_RS04825;MRA_RS04830;MRA_RS04835;MRA_RS04840;MRA_RS04845;MRA_RS04850;MRA_RS04855;MRA_RS04860;MRA_RS04865;MRA_RS04870;MRA_RS04875;MRA_RS04880;MRA_RS04885;MRA_RS04890	0;0;0;0;-24;0;0;0;-188;-661;1370;2793;-3081;-3662
NC_009525.1	1022661	1025331	2671	*	2671	1023808	218	3.18678	1.24785	1.13149	Mtb_H37Ra_peak_87b	Promoter (<=1kb)	1	1022652	1022951	300	2	MRA_RS04850	MRA_RS04850	0	MRA_RS04825;MRA_RS04830;MRA_RS04835;MRA_RS04840;MRA_RS04845;MRA_RS04850;betP;MRA_RS04860;MRA_RS04865;MRA_RS04870;rna-MRA_RS04875;MRA_RS04880;MRA_RS04885;tnpB	MRA_RS04825;MRA_RS04830;MRA_RS04835;MRA_RS04840;MRA_RS04845;MRA_RS04850;MRA_RS04855;MRA_RS04860;MRA_RS04865;MRA_RS04870;MRA_RS04875;MRA_RS04880;MRA_RS04885;MRA_RS04890	0;0;0;0;-24;0;0;0;-188;-661;1370;2793;-3081;-3662
NC_009525.1	1022661	1025331	2671	*	2671	1024304	219	2.5249	1.20612	0.78276	Mtb_H37Ra_peak_87c	Promoter (<=1kb)	1	1022652	1022951	300	2	MRA_RS04850	MRA_RS04850	0	MRA_RS04825;MRA_RS04830;MRA_RS04835;MRA_RS04840;MRA_RS04845;MRA_RS04850;betP;MRA_RS04860;MRA_RS04865;MRA_RS04870;rna-MRA_RS04875;MRA_RS04880;MRA_RS04885;tnpB	MRA_RS04825;MRA_RS04830;MRA_RS04835;MRA_RS04840;MRA_RS04845;MRA_RS04850;MRA_RS04855;MRA_RS04860;MRA_RS04865;MRA_RS04870;MRA_RS04875;MRA_RS04880;MRA_RS04885;MRA_RS04890	0;0;0;0;-24;0;0;0;-188;-661;1370;2793;-3081;-3662
NC_009525.1	1022661	1025331	2671	*	2671	1025118	203	3.76138	1.29287	1.4527	Mtb_H37Ra_peak_87d	Promoter (<=1kb)	1	1022652	1022951	300	2	MRA_RS04850	MRA_RS04850	0	MRA_RS04825;MRA_RS04830;MRA_RS04835;MRA_RS04840;MRA_RS04845;MRA_RS04850;betP;MRA_RS04860;MRA_RS04865;MRA_RS04870;rna-MRA_RS04875;MRA_RS04880;MRA_RS04885;tnpB	MRA_RS04825;MRA_RS04830;MRA_RS04835;MRA_RS04840;MRA_RS04845;MRA_RS04850;MRA_RS04855;MRA_RS04860;MRA_RS04865;MRA_RS04870;MRA_RS04875;MRA_RS04880;MRA_RS04885;MRA_RS04890	0;0;0;0;-24;0;0;0;-188;-661;1370;2793;-3081;-3662
NC_009525.1	1045687	1046147	461	*	461	1045996	216	4.09473	1.30121	1.66866	Mtb_H37Ra_peak_88	Promoter (<=1kb)	1	1045625	1046530	906	1	MRA_RS04960	pstA	62	pknD;pstS;pstB;pstS;pstC;pstA;mku;ligD;MRA_RS04975	MRA_RS04935;MRA_RS04940;MRA_RS04945;MRA_RS04950;MRA_RS04955;MRA_RS04960;MRA_RS04965;MRA_RS04970;MRA_RS04975	-4465;-3331;3115;2264;1080;0;0;0;-3573
NC_009525.1	1046845	1047537	693	*	693	1046938	235	3.70842	1.26645	1.43522	Mtb_H37Ra_peak_89	Promoter (<=1kb)	1	1046507	1047328	822	2	MRA_RS04965	mku	0	pstS;pstB;pstS;pstC;pstA;mku;ligD;MRA_RS04975;MRA_RS04980	MRA_RS04940;MRA_RS04945;MRA_RS04950;MRA_RS04955;MRA_RS04960;MRA_RS04965;MRA_RS04970;MRA_RS04975;MRA_RS04980	-4489;4273;3422;2238;0;0;0;-2183;5230
NC_009525.1	1047809	1048498	690	*	690	1048382	215	5.36081	1.36892	2.52797	Mtb_H37Ra_peak_90	Promoter (<=1kb)	1	1047444	1049723	2280	1	MRA_RS04970	ligD	365	pstB;pstS;pstC;pstA;mku;ligD;MRA_RS04975;MRA_RS04980;MRA_RS04985	MRA_RS04945;MRA_RS04950;MRA_RS04955;MRA_RS04960;MRA_RS04965;MRA_RS04970;MRA_RS04975;MRA_RS04980;MRA_RS04985	5237;4386;3202;0;0;0;-1222;4269;5127
NC_009525.1	1056722	1057930	1209	*	1209	1057051	201	3.5224	1.2802	1.31874	Mtb_H37Ra_peak_91a	Promoter (<=1kb)	1	1056332	1057993	1662	2	MRA_RS05010	pgi	63	MRA_RS04980;MRA_RS04985;MRA_RS04990;MRA_RS04995;MRA_RS05000;MRA_RS05005;pgi;MRA_RS05020;pcrA;MRA_RS05030;MRA_RS21110;MRA_RS23070	MRA_RS04980;MRA_RS04985;MRA_RS04990;MRA_RS04995;MRA_RS05000;MRA_RS05005;MRA_RS05010;MRA_RS05020;MRA_RS05025;MRA_RS05030;MRA_RS21110;MRA_RS23070	-3955;-3097;3054;-1678;1649;1155;0;1341;-1638;5032;-825;908
NC_009525.1	1056722	1057930	1209	*	1209	1057508	199	2.70235	1.22936	0.877384	Mtb_H37Ra_peak_91b	Promoter (<=1kb)	1	1056332	1057993	1662	2	MRA_RS05010	pgi	63	MRA_RS04980;MRA_RS04985;MRA_RS04990;MRA_RS04995;MRA_RS05000;MRA_RS05005;pgi;MRA_RS05020;pcrA;MRA_RS05030;MRA_RS21110;MRA_RS23070	MRA_RS04980;MRA_RS04985;MRA_RS04990;MRA_RS04995;MRA_RS05000;MRA_RS05005;MRA_RS05010;MRA_RS05020;MRA_RS05025;MRA_RS05030;MRA_RS21110;MRA_RS23070	-3955;-3097;3054;-1678;1649;1155;0;1341;-1638;5032;-825;908
NC_009525.1	1074593	1074828	236	*	236	1074743	195	2.85372	1.24217	0.94867	Mtb_H37Ra_peak_92	Promoter (<=1kb)	1	1074635	1074856	222	1	MRA_RS05080	MRA_RS05080	0	purH;MRA_RS05070;MRA_RS05075;MRA_RS05080;MRA_RS05085;MRA_RS05090;lprP;MRA_RS05110;MRA_RS05115;csoR;MRA_RS05125;MRA_RS23075;MRA_RS23080;MRA_RS23085	MRA_RS05065;MRA_RS05070;MRA_RS05075;MRA_RS05080;MRA_RS05085;MRA_RS05090;MRA_RS05095;MRA_RS05110;MRA_RS05115;MRA_RS05120;MRA_RS05125;MRA_RS23075;MRA_RS23080;MRA_RS23085	5080;3402;2030;0;0;0;1594;3677;4315;-4455;-4871;1731;2730;-2752
NC_009525.1	1075219	1075697	479	*	479	1075397	205	2.64512	1.22182	0.836137	Mtb_H37Ra_peak_93	Promoter (<=1kb)	1	1075382	1075729	348	1	MRA_RS05090	MRA_RS05090	0	purH;MRA_RS05070;MRA_RS05075;MRA_RS05080;MRA_RS05085;MRA_RS05090;lprP;MRA_RS05110;MRA_RS05115;csoR;MRA_RS05125;ctpV;MRA_RS23075;MRA_RS23080;MRA_RS23085	MRA_RS05065;MRA_RS05070;MRA_RS05075;MRA_RS05080;MRA_RS05085;MRA_RS05090;MRA_RS05095;MRA_RS05110;MRA_RS05115;MRA_RS05120;MRA_RS05125;MRA_RS05130;MRA_RS23075;MRA_RS23080;MRA_RS23085	5706;4028;2656;0;0;0;725;2808;3446;-3586;-4002;-4354;862;1861;-1883
NC_009525.1	1152320	1152540	221	*	221	1152420	190	2.35239	1.21048	0.681233	Mtb_H37Ra_peak_94	Promoter (<=1kb)	1	1150412	1152994	2583	2	MRA_RS05450	kdpD	454	MRA_RS05430;MRA_RS05435;ppx2;kdpE;kdpD;MRA_RS05455;kdpF;kdpA;kdpB;kdpC;MRA_RS23115	MRA_RS05430;MRA_RS05435;MRA_RS05440;MRA_RS05445;MRA_RS05450;MRA_RS05455;MRA_RS05460;MRA_RS05465;MRA_RS05470;MRA_RS05475;MRA_RS23115	5154;4475;3993;-1905;0;0;0;0;-2492;-4621;2836
NC_009525.1	1153019	1153456	438	*	438	1153198	215	3.10331	1.24474	1.09074	Mtb_H37Ra_peak_95	Promoter (<=1kb)	1	1153085	1153231	147	1	MRA_RS05455	MRA_RS05455	0	MRA_RS05435;ppx2;kdpE;kdpD;MRA_RS05455;kdpF;kdpA;kdpB;kdpC;trcS;MRA_RS23115	MRA_RS05435;MRA_RS05440;MRA_RS05445;MRA_RS05450;MRA_RS05455;MRA_RS05460;MRA_RS05465;MRA_RS05470;MRA_RS05475;MRA_RS05480;MRA_RS23115	5174;4692;-2604;0;0;0;0;-1576;-3705;5807;3535
NC_009525.1	1181583	1183014	1432	*	1432	1182092	213	2.78623	1.22625	0.91874	Mtb_H37Ra_peak_96	Promoter (<=1kb)	1	1181993	1183624	1632	1	MRA_RS05635	MRA_RS05635	0	MRA_RS05610;rna-MRA_RS05620;MRA_RS05625;MRA_RS05630;MRA_RS05635;MRA_RS05640;MRA_RS05645;MRA_RS05650;MRA_RS05655;MRA_RS05660;MRA_RS22300;MRA_RS22915;MRA_RS22920;MRA_RS23125	MRA_RS05610;MRA_RS05620;MRA_RS05625;MRA_RS05630;MRA_RS05635;MRA_RS05640;MRA_RS05645;MRA_RS05650;MRA_RS05655;MRA_RS05660;MRA_RS22300;MRA_RS22915;MRA_RS22920;MRA_RS23125	3346;2878;2646;0;0;-686;-1803;-2310;-3178;5118;-1506;4413;4056;3101
NC_009525.1	1183387	1183619	233	*	233	1183515	202	3.13876	1.25572	1.1163	Mtb_H37Ra_peak_97	Promoter (1-2kb)	1	1181993	1183624	1632	1	MRA_RS05635	MRA_RS05635	1394	MRA_RS05610;rna-MRA_RS05620;MRA_RS05625;MRA_RS05630;MRA_RS05635;MRA_RS05640;MRA_RS05645;MRA_RS05650;MRA_RS05655;MRA_RS05660;lpqV;MRA_RS22300;MRA_RS23125	MRA_RS05610;MRA_RS05620;MRA_RS05625;MRA_RS05630;MRA_RS05635;MRA_RS05640;MRA_RS05645;MRA_RS05650;MRA_RS05655;MRA_RS05660;MRA_RS05665;MRA_RS22300;MRA_RS23125	5150;4682;4450;0;0;-81;-1198;-1705;-2573;4513;5013;-3310;4905
NC_009525.1	1309092	1309482	391	*	391	1309400	200	3.40591	1.27386	1.25275	Mtb_H37Ra_peak_98	Promoter (<=1kb)	1	1307512	1309536	2025	2	MRA_RS06265	fadH	54	fbiC;MRA_RS06260;fadH;MRA_RS06270;fdxA;dapC;MRA_RS06285	MRA_RS06255;MRA_RS06260;MRA_RS06265;MRA_RS06270;MRA_RS06275;MRA_RS06280;MRA_RS06285	4851;-1781;0;620;-833;-1192;5127
NC_009525.1	1315221	1316341	1121	*	1121	1315583	197	3.06853	1.25485	1.0651	Mtb_H37Ra_peak_99a	Promoter (<=1kb)	1	1315036	1321293	6258	1	MRA_RS06290	pks2	185	fdxA;dapC;MRA_RS06285;pks2	MRA_RS06275;MRA_RS06280;MRA_RS06285;MRA_RS06290	4906;4547;-612;0
NC_009525.1	1315221	1316341	1121	*	1121	1316163	193	2.64706	1.2295	0.836137	Mtb_H37Ra_peak_99b	Promoter (<=1kb)	1	1315036	1321293	6258	1	MRA_RS06290	pks2	185	fdxA;dapC;MRA_RS06285;pks2	MRA_RS06275;MRA_RS06280;MRA_RS06285;MRA_RS06290	4906;4547;-612;0
NC_009525.1	1318463	1318768	306	*	306	1318592	197	3.06853	1.25485	1.0651	Mtb_H37Ra_peak_100	Exon (pks2/MRA_RS06290, exon 1 of 1)	1	1315036	1321293	6258	1	MRA_RS06290	pks2	3427	MRA_RS06285;pks2;papA3;mmpL10	MRA_RS06285;MRA_RS06290;MRA_RS06295;MRA_RS06300	-3854;0;0;0
NC_009525.1	1319786	1320021	236	*	236	1319885	195	2.85372	1.24217	0.94867	Mtb_H37Ra_peak_101	Exon (pks2/MRA_RS06290, exon 1 of 1)	1	1315036	1321293	6258	1	MRA_RS06290	pks2	4750	pks2;papA3;mmpL10	MRA_RS06290;MRA_RS06295;MRA_RS06300	0;0;0
NC_009525.1	1321050	1322968	1919	*	1919	1321173	204	3.88386	1.29921	1.52429	Mtb_H37Ra_peak_102a	Promoter (<=1kb)	1	1321346	1322764	1419	1	MRA_RS06295	papA3	0	pks2;papA3;mmpL10;chp2;fadD21	MRA_RS06290;MRA_RS06295;MRA_RS06300;MRA_RS06305;MRA_RS06310	0;0;0;0;0
NC_009525.1	1321050	1322968	1919	*	1919	1321781	226	7.06951	1.43864	3.95951	Mtb_H37Ra_peak_102b	Promoter (<=1kb)	1	1321346	1322764	1419	1	MRA_RS06295	papA3	0	pks2;papA3;mmpL10;chp2;fadD21	MRA_RS06290;MRA_RS06295;MRA_RS06300;MRA_RS06305;MRA_RS06310	0;0;0;0;0
NC_009525.1	1321050	1322968	1919	*	1919	1322759	193	2.64706	1.2295	0.836137	Mtb_H37Ra_peak_102c	Promoter (<=1kb)	1	1321346	1322764	1419	1	MRA_RS06295	papA3	0	pks2;papA3;mmpL10;chp2;fadD21	MRA_RS06290;MRA_RS06295;MRA_RS06300;MRA_RS06305;MRA_RS06310	0;0;0;0;0
NC_009525.1	1323182	1323676	495	*	495	1323284	189	2.25828	1.20415	0.63347	Mtb_H37Ra_peak_103	Promoter (<=1kb)	1	1322786	1325839	3054	1	MRA_RS06300	mmpL10	396	pks2;papA3;mmpL10;chp2;fadD21	MRA_RS06290;MRA_RS06295;MRA_RS06300;MRA_RS06305;MRA_RS06310	0;0;0;0;0
NC_009525.1	1324223	1326050	1828	*	1828	1324413	205	4.00832	1.30555	1.59984	Mtb_H37Ra_peak_104a	Promoter (1-2kb)	1	1322786	1325839	3054	1	MRA_RS06300	mmpL10	1437	pks2;papA3;mmpL10;chp2;fadD21;MRA_RS06315;pruA	MRA_RS06290;MRA_RS06295;MRA_RS06300;MRA_RS06305;MRA_RS06310;MRA_RS06315;MRA_RS06320	0;0;0;0;0;0;-4651
NC_009525.1	1324223	1326050	1828	*	1828	1324858	194	2.74937	1.23583	0.891276	Mtb_H37Ra_peak_104b	Promoter (1-2kb)	1	1322786	1325839	3054	1	MRA_RS06300	mmpL10	1437	pks2;papA3;mmpL10;chp2;fadD21;MRA_RS06315;pruA	MRA_RS06290;MRA_RS06295;MRA_RS06300;MRA_RS06305;MRA_RS06310;MRA_RS06315;MRA_RS06320	0;0;0;0;0;0;-4651
NC_009525.1	1324223	1326050	1828	*	1828	1325212	190	2.35239	1.21048	0.681233	Mtb_H37Ra_peak_104c	Promoter (1-2kb)	1	1322786	1325839	3054	1	MRA_RS06300	mmpL10	1437	pks2;papA3;mmpL10;chp2;fadD21;MRA_RS06315;pruA	MRA_RS06290;MRA_RS06295;MRA_RS06300;MRA_RS06305;MRA_RS06310;MRA_RS06315;MRA_RS06320	0;0;0;0;0;0;-4651
NC_009525.1	1324223	1326050	1828	*	1828	1325501	198	3.17898	1.26119	1.12635	Mtb_H37Ra_peak_104d	Promoter (1-2kb)	1	1322786	1325839	3054	1	MRA_RS06300	mmpL10	1437	pks2;papA3;mmpL10;chp2;fadD21;MRA_RS06315;pruA	MRA_RS06290;MRA_RS06295;MRA_RS06300;MRA_RS06305;MRA_RS06310;MRA_RS06315;MRA_RS06320	0;0;0;0;0;0;-4651
NC_009525.1	1326888	1327310	423	*	423	1327009	194	2.74937	1.23583	0.891276	Mtb_H37Ra_peak_105	Promoter (<=1kb)	1	1325843	1326922	1080	2	MRA_RS06305	chp2	0	papA3;mmpL10;chp2;fadD21;MRA_RS06315;pruA	MRA_RS06295;MRA_RS06300;MRA_RS06305;MRA_RS06310;MRA_RS06315;MRA_RS06320	0;0;0;0;0;-3391
NC_009525.1	1327806	1328581	776	*	776	1328188	194	2.74937	1.23583	0.891276	Mtb_H37Ra_peak_106a	Promoter (<=1kb)	1	1327087	1328823	1737	2	MRA_RS06310	fadD21	242	mmpL10;chp2;fadD21;MRA_RS06315;pruA;MRA_RS06325;sigI	MRA_RS06300;MRA_RS06305;MRA_RS06310;MRA_RS06315;MRA_RS06320;MRA_RS06325;MRA_RS06330	0;0;0;0;-2120;-3751;-4822
NC_009525.1	1327806	1328581	776	*	776	1328465	193	2.64706	1.2295	0.836137	Mtb_H37Ra_peak_106b	Promoter (<=1kb)	1	1327087	1328823	1737	2	MRA_RS06310	fadD21	242	mmpL10;chp2;fadD21;MRA_RS06315;pruA;MRA_RS06325;sigI	MRA_RS06300;MRA_RS06305;MRA_RS06310;MRA_RS06315;MRA_RS06320;MRA_RS06325;MRA_RS06330	0;0;0;0;-2120;-3751;-4822
NC_009525.1	1328764	1329159	396	*	396	1328984	205	4.00832	1.30555	1.59984	Mtb_H37Ra_peak_107	Promoter (<=1kb)	1	1327087	1328823	1737	2	MRA_RS06310	fadD21	0	mmpL10;chp2;fadD21;MRA_RS06315;pruA;MRA_RS06325;sigI	MRA_RS06300;MRA_RS06305;MRA_RS06310;MRA_RS06315;MRA_RS06320;MRA_RS06325;MRA_RS06330	0;0;0;0;-1542;-3173;-4244
NC_009525.1	1338131	1338721	591	*	591	1338481	201	3.5224	1.2802	1.31874	Mtb_H37Ra_peak_108	Promoter (1-2kb)	1	1337105	1338526	1422	1	MRA_RS06350	MRA_RS06350	1026	MRA_RS06325;sigI;MRA_RS06335;MRA_RS06340;MRA_RS06345;MRA_RS06350;MRA_RS06355;MRA_RS06360;MRA_RS06365;esxJ;esxL;MRA_RS06380	MRA_RS06325;MRA_RS06330;MRA_RS06335;MRA_RS06340;MRA_RS06345;MRA_RS06350;MRA_RS06355;MRA_RS06360;MRA_RS06365;MRA_RS06370;MRA_RS06375;MRA_RS06380	5799;4728;3840;2889;1893;0;0;-1593;-1939;-3248;-3595;5194
NC_009525.1	1357200	1358078	879	*	879	1357379	196	2.96011	1.24851	1.00636	Mtb_H37Ra_peak_109	Promoter (<=1kb)	1	1357146	1358360	1215	1	MRA_RS06450	glgC	54	fadD6;folP;gpgS;MRA_RS06430;tagA;MRA_RS06440;glgA;glgC;MRA_RS06460;MRA_RS06465;MRA_RS06470;MRA_RS22945	MRA_RS06415;MRA_RS06420;MRA_RS06425;MRA_RS06430;MRA_RS06435;MRA_RS06440;MRA_RS06445;MRA_RS06450;MRA_RS06460;MRA_RS06465;MRA_RS06470;MRA_RS22945	6558;4699;3746;2733;2368;1587;-229;0;2676;3378;5033;896
NC_009525.1	1382034	1382623	590	*	590	1382231	204	3.88386	1.29921	1.52429	Mtb_H37Ra_peak_110	Promoter (<=1kb)	1	1381994	1383175	1182	1	MRA_RS06575	sugC	40	MRA_RS06545;MRA_RS06550;MRA_RS06555;lpqY;sugA;sugB;sugC;corA;mdh;vapB33;MRA_RS06595;MRA_RS06600	MRA_RS06545;MRA_RS06550;MRA_RS06555;MRA_RS06560;MRA_RS06565;MRA_RS06570;MRA_RS06575;MRA_RS06580;MRA_RS06585;MRA_RS06590;MRA_RS06595;MRA_RS06600	-4556;-3898;3748;3200;1797;869;0;0;-1900;-2965;-3222;5364
NC_009525.1	1382933	1384016	1084	*	1084	1383063	201	2.794	1.23418	0.924511	Mtb_H37Ra_peak_111a	Promoter (<=1kb)	1	1381994	1383175	1182	1	MRA_RS06575	sugC	939	MRA_RS06550;MRA_RS06555;lpqY;sugA;sugB;sugC;corA;mdh;vapB33;MRA_RS06595;MRA_RS06600;lpqZ	MRA_RS06550;MRA_RS06555;MRA_RS06560;MRA_RS06565;MRA_RS06570;MRA_RS06575;MRA_RS06580;MRA_RS06585;MRA_RS06590;MRA_RS06595;MRA_RS06600;MRA_RS06605	-4797;4647;4099;2696;1768;0;0;-507;-1572;-1829;3971;-4151
NC_009525.1	1382933	1384016	1084	*	1084	1383409	198	2.3108	1.20281	0.670882	Mtb_H37Ra_peak_111b	Promoter (<=1kb)	1	1381994	1383175	1182	1	MRA_RS06575	sugC	939	MRA_RS06550;MRA_RS06555;lpqY;sugA;sugB;sugC;corA;mdh;vapB33;MRA_RS06595;MRA_RS06600;lpqZ	MRA_RS06550;MRA_RS06555;MRA_RS06560;MRA_RS06565;MRA_RS06570;MRA_RS06575;MRA_RS06580;MRA_RS06585;MRA_RS06590;MRA_RS06595;MRA_RS06600;MRA_RS06605	-4797;4647;4099;2696;1768;0;0;-507;-1572;-1829;3971;-4151
NC_009525.1	1393551	1393877	327	*	327	1393647	211	2.69705	1.22169	0.873425	Mtb_H37Ra_peak_112	Promoter (<=1kb)	1	1390667	1394362	3696	2	MRA_RS06625	MRA_RS06625	485	lpqZ;MRA_RS06610;relE;relB;MRA_RS06625;MRA_RS06630;MRA_RS06635;MRA_RS06640	MRA_RS06605;MRA_RS06610;MRA_RS06615;MRA_RS06620;MRA_RS06625;MRA_RS06630;MRA_RS06635;MRA_RS06640	5384;-3613;-3263;-2997;0;0;-1612;6673
NC_009525.1	1394379	1394646	268	*	268	1394465	200	2.447	1.21129	0.731164	Mtb_H37Ra_peak_113	Promoter (<=1kb)	1	1394504	1395292	789	2	MRA_RS06630	MRA_RS06630	646	MRA_RS06610;relE;relB;MRA_RS06625;MRA_RS06630;MRA_RS06635;MRA_RS06640	MRA_RS06610;MRA_RS06615;MRA_RS06620;MRA_RS06625;MRA_RS06630;MRA_RS06635;MRA_RS06640	-4441;-4091;-3825;0;0;-843;5904
NC_009525.1	1401382	1402360	979	*	979	1401991	202	3.64089	1.28654	1.38446	Mtb_H37Ra_peak_114	Promoter (<=1kb)	1	1401280	1402971	1692	1	MRA_RS06650	deaD	102	MRA_RS06635;MRA_RS06640;lprE;deaD;MRA_RS06655;MRA_RS06660;cyp130;MRA_RS06670	MRA_RS06635;MRA_RS06640;MRA_RS06645;MRA_RS06650;MRA_RS06655;MRA_RS06660;MRA_RS06665;MRA_RS06670	5893;-832;-168;0;-608;2336;3553;5034
NC_009525.1	1409566	1410911	1346	*	1346	1410260	202	3.64089	1.28654	1.38446	Mtb_H37Ra_peak_115a	Promoter (<=1kb)	1	1409550	1410668	1119	1	MRA_RS06685	MRA_RS06685	16	MRA_RS06660;cyp130;MRA_RS06670;MRA_RS06675;udgB;MRA_RS06685;MRA_RS06690;MRA_RS06695;MRA_RS06700;MRA_RS06705;abmR;pknH	MRA_RS06660;MRA_RS06665;MRA_RS06670;MRA_RS06675;MRA_RS06680;MRA_RS06685;MRA_RS06690;MRA_RS06695;MRA_RS06700;MRA_RS06705;MRA_RS06710;MRA_RS06715	-4870;-3653;-2172;-916;845;0;0;771;-830;-2293;-3659;0
NC_009525.1	1409566	1410911	1346	*	1346	1410582	191	2.44856	1.21682	0.731164	Mtb_H37Ra_peak_115b	Promoter (<=1kb)	1	1409550	1410668	1119	1	MRA_RS06685	MRA_RS06685	16	MRA_RS06660;cyp130;MRA_RS06670;MRA_RS06675;udgB;MRA_RS06685;MRA_RS06690;MRA_RS06695;MRA_RS06700;MRA_RS06705;abmR;pknH	MRA_RS06660;MRA_RS06665;MRA_RS06670;MRA_RS06675;MRA_RS06680;MRA_RS06685;MRA_RS06690;MRA_RS06695;MRA_RS06700;MRA_RS06705;MRA_RS06710;MRA_RS06715	-4870;-3653;-2172;-916;845;0;0;771;-830;-2293;-3659;0
NC_009525.1	1417045	1417589	545	*	545	1417416	206	3.91211	1.29916	1.54617	Mtb_H37Ra_peak_116	Promoter (<=1kb)	1	1415270	1417150	1881	2	MRA_RS06715	pknH	0	MRA_RS06700;MRA_RS06705;abmR;pknH;embR;MRA_RS06725;MRA_RS06730;lprA;MRA_RS06740;MRA_RS06745	MRA_RS06700;MRA_RS06705;MRA_RS06710;MRA_RS06715;MRA_RS06720;MRA_RS06725;MRA_RS06730;MRA_RS06735;MRA_RS06740;MRA_RS06745	5304;3841;2475;0;0;2077;2674;0;4023;0
NC_009525.1	1420703	1421200	498	*	498	1420802	209	3.05307	1.24554	1.0651	Mtb_H37Ra_peak_117	Promoter (<=1kb)	1	1420324	1421058	735	2	MRA_RS06735	lprA	0	pknH;embR;MRA_RS06725;MRA_RS06730;lprA;MRA_RS06740;MRA_RS06745;MRA_RS06750;lprB;lprC	MRA_RS06715;MRA_RS06720;MRA_RS06725;MRA_RS06730;MRA_RS06735;MRA_RS06740;MRA_RS06745;MRA_RS06750;MRA_RS06755;MRA_RS06760	0;0;-1037;-440;0;412;0;4160;-4307;-4861
NC_009525.1	1421764	1422196	433	*	433	1421887	192	2.50274	1.22005	0.77054	Mtb_H37Ra_peak_118	Promoter (1-2kb)	1	1421720	1423615	1896	2	MRA_RS06745	MRA_RS06745	1419	pknH;embR;MRA_RS06725;MRA_RS06730;lprA;MRA_RS06740;MRA_RS06745;MRA_RS06750;lprB;lprC;MRA_RS06765	MRA_RS06715;MRA_RS06720;MRA_RS06725;MRA_RS06730;MRA_RS06735;MRA_RS06740;MRA_RS06745;MRA_RS06750;MRA_RS06755;MRA_RS06760;MRA_RS06765	0;0;-2098;-1501;0;-152;0;3164;-3311;-3865;5058
NC_009525.1	1431399	1432028	630	*	630	1431906	203	3.76138	1.29287	1.4527	Mtb_H37Ra_peak_119	Promoter (<=1kb)	1	1431372	1432958	1587	1	MRA_RS06780	MRA_RS06780	27	lprC;MRA_RS06765;MRA_RS06770;MRA_RS06775;MRA_RS06780;oppA;oppD;oppC	MRA_RS06760;MRA_RS06765;MRA_RS06770;MRA_RS06775;MRA_RS06780;MRA_RS06785;MRA_RS06790;MRA_RS06795	5338;-4145;3823;2675;0;2722;0;0
NC_009525.1	1436370	1437271	902	*	902	1436685	199	3.04872	1.25213	1.0651	Mtb_H37Ra_peak_120	Promoter (<=1kb)	1	1434743	1436581	1839	2	MRA_RS06790	oppD	0	MRA_RS06780;oppA;oppD;oppC;oppB;canA;cysD;cysC;MRA_RS06820	MRA_RS06780;MRA_RS06785;MRA_RS06790;MRA_RS06795;MRA_RS06800;MRA_RS06805;MRA_RS06810;MRA_RS06815;MRA_RS06820	0;-1620;0;0;1156;-1363;-1948;-2946;-4844
NC_009525.1	1446084	1446683	600	*	600	1446249	198	2.29086	1.20138	0.656587	Mtb_H37Ra_peak_121a	Promoter (<=1kb)	1	1444792	1446357	1566	2	MRA_RS06835	MRA_RS06835	0	cysC;MRA_RS06820;MRA_RS06825;MRA_RS06830;MRA_RS06835;MRA_RS06840;MRA_RS06845;rna-MRA_RS06850;argS;lysA;thrA	MRA_RS06815;MRA_RS06820;MRA_RS06825;MRA_RS06830;MRA_RS06835;MRA_RS06840;MRA_RS06845;MRA_RS06850;MRA_RS06855;MRA_RS06860;MRA_RS06865	5867;3969;3426;2007;0;0;0;0;0;0;0
NC_009525.1	1446084	1446683	600	*	600	1446541	209	4.52592	1.3309	1.93584	Mtb_H37Ra_peak_121b	Promoter (<=1kb)	1	1444792	1446357	1566	2	MRA_RS06835	MRA_RS06835	0	cysC;MRA_RS06820;MRA_RS06825;MRA_RS06830;MRA_RS06835;MRA_RS06840;MRA_RS06845;rna-MRA_RS06850;argS;lysA;thrA	MRA_RS06815;MRA_RS06820;MRA_RS06825;MRA_RS06830;MRA_RS06835;MRA_RS06840;MRA_RS06845;MRA_RS06850;MRA_RS06855;MRA_RS06860;MRA_RS06865	5867;3969;3426;2007;0;0;0;0;0;0;0
NC_009525.1	1447141	1447606	466	*	466	1447247	190	2.35239	1.21048	0.681233	Mtb_H37Ra_peak_122	Promoter (<=1kb)	1	1446809	1447144	336	2	MRA_RS06845	MRA_RS06845	0	MRA_RS06820;MRA_RS06825;MRA_RS06830;MRA_RS06835;MRA_RS06840;MRA_RS06845;rna-MRA_RS06850;argS;lysA;thrA;thrC	MRA_RS06820;MRA_RS06825;MRA_RS06830;MRA_RS06835;MRA_RS06840;MRA_RS06845;MRA_RS06850;MRA_RS06855;MRA_RS06860;MRA_RS06865;MRA_RS06870	5026;4483;3064;0;0;0;0;0;0;0;-4401
NC_009525.1	1447921	1449799	1879	*	1879	1448101	202	3.64089	1.28654	1.38446	Mtb_H37Ra_peak_123a	Promoter (<=1kb)	1	1449338	1450681	1344	1	MRA_RS06860	lysA	0	MRA_RS06825;MRA_RS06830;MRA_RS06835;MRA_RS06840;MRA_RS06845;rna-MRA_RS06850;argS;lysA;thrA;thrC;thrB;rho	MRA_RS06825;MRA_RS06830;MRA_RS06835;MRA_RS06840;MRA_RS06845;MRA_RS06850;MRA_RS06855;MRA_RS06860;MRA_RS06865;MRA_RS06870;MRA_RS06880;MRA_RS06890	5263;3844;0;0;0;0;0;0;0;-2208;0;-4715
NC_009525.1	1447921	1449799	1879	*	1879	1449329	203	3.76138	1.29287	1.4527	Mtb_H37Ra_peak_123b	Promoter (<=1kb)	1	1449338	1450681	1344	1	MRA_RS06860	lysA	0	MRA_RS06825;MRA_RS06830;MRA_RS06835;MRA_RS06840;MRA_RS06845;rna-MRA_RS06850;argS;lysA;thrA;thrC;thrB;rho	MRA_RS06825;MRA_RS06830;MRA_RS06835;MRA_RS06840;MRA_RS06845;MRA_RS06850;MRA_RS06855;MRA_RS06860;MRA_RS06865;MRA_RS06870;MRA_RS06880;MRA_RS06890	5263;3844;0;0;0;0;0;0;0;-2208;0;-4715
NC_009525.1	1447921	1449799	1879	*	1879	1449719	192	2.54679	1.22316	0.78276	Mtb_H37Ra_peak_123c	Promoter (<=1kb)	1	1449338	1450681	1344	1	MRA_RS06860	lysA	0	MRA_RS06825;MRA_RS06830;MRA_RS06835;MRA_RS06840;MRA_RS06845;rna-MRA_RS06850;argS;lysA;thrA;thrC;thrB;rho	MRA_RS06825;MRA_RS06830;MRA_RS06835;MRA_RS06840;MRA_RS06845;MRA_RS06850;MRA_RS06855;MRA_RS06860;MRA_RS06865;MRA_RS06870;MRA_RS06880;MRA_RS06890	5263;3844;0;0;0;0;0;0;0;-2208;0;-4715
NC_009525.1	1449962	1450954	993	*	993	1450054	190	2.35239	1.21048	0.681233	Mtb_H37Ra_peak_124a	Promoter (<=1kb)	1	1450685	1452010	1326	1	MRA_RS06865	thrA	0	MRA_RS06835;MRA_RS06840;MRA_RS06845;rna-MRA_RS06850;argS;lysA;thrA;thrC;thrB;rho	MRA_RS06835;MRA_RS06840;MRA_RS06845;MRA_RS06850;MRA_RS06855;MRA_RS06860;MRA_RS06865;MRA_RS06870;MRA_RS06880;MRA_RS06890	0;0;0;0;0;0;0;-1053;0;-3560
NC_009525.1	1449962	1450954	993	*	993	1450593	196	2.96011	1.24851	1.00636	Mtb_H37Ra_peak_124b	Promoter (<=1kb)	1	1450685	1452010	1326	1	MRA_RS06865	thrA	0	MRA_RS06835;MRA_RS06840;MRA_RS06845;rna-MRA_RS06850;argS;lysA;thrA;thrC;thrB;rho	MRA_RS06835;MRA_RS06840;MRA_RS06845;MRA_RS06850;MRA_RS06855;MRA_RS06860;MRA_RS06865;MRA_RS06870;MRA_RS06880;MRA_RS06890	0;0;0;0;0;0;0;-1053;0;-3560
NC_009525.1	1453859	1454351	493	*	493	1453960	216	2.97808	1.23645	1.0204	Mtb_H37Ra_peak_125	Promoter (<=1kb)	1	1453307	1454257	951	1	MRA_RS06880	thrB	552	argS;lysA;thrA;thrC;thrB;rho;rpmE;prfA;hemK;MRA_RS06910	MRA_RS06855;MRA_RS06860;MRA_RS06865;MRA_RS06870;MRA_RS06880;MRA_RS06890;MRA_RS06895;MRA_RS06900;MRA_RS06905;MRA_RS06910	0;0;0;1852;0;-163;-2122;-2454;-3524;-4517
NC_009525.1	1518540	1520060	1521	*	1521	1518815	226	7.06951	1.43864	3.95951	Mtb_H37Ra_peak_126a	Promoter (<=1kb)	1	1518801	1519544	744	1	MRA_RS07180	fabG	0	mbtK;rna-MRA_RS07165;irtA;irtB;fabG;MRA_RS07185;MRA_RS07190;MRA_RS07195;MRA_RS07200;moeY;MRA_RS21280;MRA_RS23520;MRA_RS23525	MRA_RS07160;MRA_RS07165;MRA_RS07170;MRA_RS07175;MRA_RS07180;MRA_RS07185;MRA_RS07190;MRA_RS07195;MRA_RS07200;MRA_RS07205;MRA_RS21280;MRA_RS23520;MRA_RS23525	-4625;4502;4183;0;0;0;-13;0;0;0;0;0;0
NC_009525.1	1518540	1520060	1521	*	1521	1519104	190	2.35239	1.21048	0.681233	Mtb_H37Ra_peak_126b	Promoter (<=1kb)	1	1518801	1519544	744	1	MRA_RS07180	fabG	0	mbtK;rna-MRA_RS07165;irtA;irtB;fabG;MRA_RS07185;MRA_RS07190;MRA_RS07195;MRA_RS07200;moeY;MRA_RS21280;MRA_RS23520;MRA_RS23525	MRA_RS07160;MRA_RS07165;MRA_RS07170;MRA_RS07175;MRA_RS07180;MRA_RS07185;MRA_RS07190;MRA_RS07195;MRA_RS07200;MRA_RS07205;MRA_RS21280;MRA_RS23520;MRA_RS23525	-4625;4502;4183;0;0;0;-13;0;0;0;0;0;0
NC_009525.1	1518540	1520060	1521	*	1521	1519377	191	2.44856	1.21682	0.731164	Mtb_H37Ra_peak_126c	Promoter (<=1kb)	1	1518801	1519544	744	1	MRA_RS07180	fabG	0	mbtK;rna-MRA_RS07165;irtA;irtB;fabG;MRA_RS07185;MRA_RS07190;MRA_RS07195;MRA_RS07200;moeY;MRA_RS21280;MRA_RS23520;MRA_RS23525	MRA_RS07160;MRA_RS07165;MRA_RS07170;MRA_RS07175;MRA_RS07180;MRA_RS07185;MRA_RS07190;MRA_RS07195;MRA_RS07200;MRA_RS07205;MRA_RS21280;MRA_RS23520;MRA_RS23525	-4625;4502;4183;0;0;0;-13;0;0;0;0;0;0
NC_009525.1	1518540	1520060	1521	*	1521	1519592	193	2.64706	1.2295	0.836137	Mtb_H37Ra_peak_126d	Promoter (<=1kb)	1	1518801	1519544	744	1	MRA_RS07180	fabG	0	mbtK;rna-MRA_RS07165;irtA;irtB;fabG;MRA_RS07185;MRA_RS07190;MRA_RS07195;MRA_RS07200;moeY;MRA_RS21280;MRA_RS23520;MRA_RS23525	MRA_RS07160;MRA_RS07165;MRA_RS07170;MRA_RS07175;MRA_RS07180;MRA_RS07185;MRA_RS07190;MRA_RS07195;MRA_RS07200;MRA_RS07205;MRA_RS21280;MRA_RS23520;MRA_RS23525	-4625;4502;4183;0;0;0;-13;0;0;0;0;0;0
NC_009525.1	1518540	1520060	1521	*	1521	1519942	197	3.06853	1.25485	1.0651	Mtb_H37Ra_peak_126e	Promoter (<=1kb)	1	1518801	1519544	744	1	MRA_RS07180	fabG	0	mbtK;rna-MRA_RS07165;irtA;irtB;fabG;MRA_RS07185;MRA_RS07190;MRA_RS07195;MRA_RS07200;moeY;MRA_RS21280;MRA_RS23520;MRA_RS23525	MRA_RS07160;MRA_RS07165;MRA_RS07170;MRA_RS07175;MRA_RS07180;MRA_RS07185;MRA_RS07190;MRA_RS07195;MRA_RS07200;MRA_RS07205;MRA_RS21280;MRA_RS23520;MRA_RS23525	-4625;4502;4183;0;0;0;-13;0;0;0;0;0;0
NC_009525.1	1520769	1522734	1966	*	1966	1521063	201	3.5224	1.2802	1.31874	Mtb_H37Ra_peak_127a	Promoter (<=1kb)	1	1520510	1521295	786	2	MRA_RS07195	MRA_RS07195	0	irtA;irtB;fabG;MRA_RS07185;MRA_RS07190;MRA_RS07195;MRA_RS07200;moeY;MRA_RS07210;MRA_RS07215;MRA_RS21280;MRA_RS22620;MRA_RS23520;MRA_RS23525	MRA_RS07170;MRA_RS07175;MRA_RS07180;MRA_RS07185;MRA_RS07190;MRA_RS07195;MRA_RS07200;MRA_RS07205;MRA_RS07210;MRA_RS07215;MRA_RS21280;MRA_RS22620;MRA_RS23520;MRA_RS23525	6412;0;0;0;696;0;0;0;0;0;0;0;0;0
NC_009525.1	1520769	1522734	1966	*	1966	1521514	198	3.17898	1.26119	1.12635	Mtb_H37Ra_peak_127b	Promoter (<=1kb)	1	1520510	1521295	786	2	MRA_RS07195	MRA_RS07195	0	irtA;irtB;fabG;MRA_RS07185;MRA_RS07190;MRA_RS07195;MRA_RS07200;moeY;MRA_RS07210;MRA_RS07215;MRA_RS21280;MRA_RS22620;MRA_RS23520;MRA_RS23525	MRA_RS07170;MRA_RS07175;MRA_RS07180;MRA_RS07185;MRA_RS07190;MRA_RS07195;MRA_RS07200;MRA_RS07205;MRA_RS07210;MRA_RS07215;MRA_RS21280;MRA_RS22620;MRA_RS23520;MRA_RS23525	6412;0;0;0;696;0;0;0;0;0;0;0;0;0
NC_009525.1	1520769	1522734	1966	*	1966	1521826	191	2.44856	1.21682	0.731164	Mtb_H37Ra_peak_127c	Promoter (<=1kb)	1	1520510	1521295	786	2	MRA_RS07195	MRA_RS07195	0	irtA;irtB;fabG;MRA_RS07185;MRA_RS07190;MRA_RS07195;MRA_RS07200;moeY;MRA_RS07210;MRA_RS07215;MRA_RS21280;MRA_RS22620;MRA_RS23520;MRA_RS23525	MRA_RS07170;MRA_RS07175;MRA_RS07180;MRA_RS07185;MRA_RS07190;MRA_RS07195;MRA_RS07200;MRA_RS07205;MRA_RS07210;MRA_RS07215;MRA_RS21280;MRA_RS22620;MRA_RS23520;MRA_RS23525	6412;0;0;0;696;0;0;0;0;0;0;0;0;0
NC_009525.1	1523788	1524982	1195	*	1195	1523945	205	4.00832	1.30555	1.59984	Mtb_H37Ra_peak_128a	Promoter (<=1kb)	1	1523195	1525342	2148	2	MRA_RS07205	moeY	360	fabG;MRA_RS07185;MRA_RS07190;MRA_RS07195;MRA_RS07200;moeY;MRA_RS07210;MRA_RS07215;MRA_RS07220;MRA_RS22620;MRA_RS23520;MRA_RS23525	MRA_RS07180;MRA_RS07185;MRA_RS07190;MRA_RS07195;MRA_RS07200;MRA_RS07205;MRA_RS07210;MRA_RS07215;MRA_RS07220;MRA_RS22620;MRA_RS23520;MRA_RS23525	0;0;3715;0;0;0;0;0;0;0;0;0
NC_009525.1	1523788	1524982	1195	*	1195	1524605	192	2.54679	1.22316	0.78276	Mtb_H37Ra_peak_128b	Promoter (<=1kb)	1	1523195	1525342	2148	2	MRA_RS07205	moeY	360	fabG;MRA_RS07185;MRA_RS07190;MRA_RS07195;MRA_RS07200;moeY;MRA_RS07210;MRA_RS07215;MRA_RS07220;MRA_RS22620;MRA_RS23520;MRA_RS23525	MRA_RS07180;MRA_RS07185;MRA_RS07190;MRA_RS07195;MRA_RS07200;MRA_RS07205;MRA_RS07210;MRA_RS07215;MRA_RS07220;MRA_RS22620;MRA_RS23520;MRA_RS23525	0;0;3715;0;0;0;0;0;0;0;0;0
NC_009525.1	1525191	1526456	1266	*	1266	1525379	216	3.84031	1.28706	1.51445	Mtb_H37Ra_peak_129a	Promoter (<=1kb)	1	1523195	1525342	2148	2	MRA_RS07205	moeY	0	MRA_RS07190;MRA_RS07195;MRA_RS07200;moeY;MRA_RS07210;MRA_RS07215;MRA_RS07220;MRA_RS22620	MRA_RS07190;MRA_RS07195;MRA_RS07200;MRA_RS07205;MRA_RS07210;MRA_RS07215;MRA_RS07220;MRA_RS22620	5118;0;0;0;0;0;0;0
NC_009525.1	1525191	1526456	1266	*	1266	1526049	232	3.03978	1.23082	1.06418	Mtb_H37Ra_peak_129b	Promoter (<=1kb)	1	1523195	1525342	2148	2	MRA_RS07205	moeY	0	MRA_RS07190;MRA_RS07195;MRA_RS07200;moeY;MRA_RS07210;MRA_RS07215;MRA_RS07220;MRA_RS22620	MRA_RS07190;MRA_RS07195;MRA_RS07200;MRA_RS07205;MRA_RS07210;MRA_RS07215;MRA_RS07220;MRA_RS22620	5118;0;0;0;0;0;0;0
NC_009525.1	1526809	1529890	3082	*	3082	1526988	223	2.49357	1.20206	0.763898	Mtb_H37Ra_peak_130a	Promoter (<=1kb)	1	1526603	1527526	924	2	MRA_RS07215	MRA_RS07215	0	MRA_RS07200;moeY;MRA_RS07210;MRA_RS07215;MRA_RS07220;MRA_RS07225;MRA_RS07230;MRA_RS07235;MRA_RS07240;MRA_RS22620	MRA_RS07200;MRA_RS07205;MRA_RS07210;MRA_RS07215;MRA_RS07220;MRA_RS07225;MRA_RS07230;MRA_RS07235;MRA_RS07240;MRA_RS22620	0;0;0;0;0;0;0;0;5053;0
NC_009525.1	1526809	1529890	3082	*	3082	1527971	198	2.82521	1.23823	0.947146	Mtb_H37Ra_peak_130b	Promoter (<=1kb)	1	1526603	1527526	924	2	MRA_RS07215	MRA_RS07215	0	MRA_RS07200;moeY;MRA_RS07210;MRA_RS07215;MRA_RS07220;MRA_RS07225;MRA_RS07230;MRA_RS07235;MRA_RS07240;MRA_RS22620	MRA_RS07200;MRA_RS07205;MRA_RS07210;MRA_RS07215;MRA_RS07220;MRA_RS07225;MRA_RS07230;MRA_RS07235;MRA_RS07240;MRA_RS22620	0;0;0;0;0;0;0;0;5053;0
NC_009525.1	1526809	1529890	3082	*	3082	1528371	206	3.33075	1.26473	1.21887	Mtb_H37Ra_peak_130c	Promoter (<=1kb)	1	1526603	1527526	924	2	MRA_RS07215	MRA_RS07215	0	MRA_RS07200;moeY;MRA_RS07210;MRA_RS07215;MRA_RS07220;MRA_RS07225;MRA_RS07230;MRA_RS07235;MRA_RS07240;MRA_RS22620	MRA_RS07200;MRA_RS07205;MRA_RS07210;MRA_RS07215;MRA_RS07220;MRA_RS07225;MRA_RS07230;MRA_RS07235;MRA_RS07240;MRA_RS22620	0;0;0;0;0;0;0;0;5053;0
NC_009525.1	1526809	1529890	3082	*	3082	1528650	208	4.39357	1.32456	1.84482	Mtb_H37Ra_peak_130d	Promoter (<=1kb)	1	1526603	1527526	924	2	MRA_RS07215	MRA_RS07215	0	MRA_RS07200;moeY;MRA_RS07210;MRA_RS07215;MRA_RS07220;MRA_RS07225;MRA_RS07230;MRA_RS07235;MRA_RS07240;MRA_RS22620	MRA_RS07200;MRA_RS07205;MRA_RS07210;MRA_RS07215;MRA_RS07220;MRA_RS07225;MRA_RS07230;MRA_RS07235;MRA_RS07240;MRA_RS22620	0;0;0;0;0;0;0;0;5053;0
NC_009525.1	1526809	1529890	3082	*	3082	1529316	219	5.9558	1.39427	3.01761	Mtb_H37Ra_peak_130e	Promoter (<=1kb)	1	1526603	1527526	924	2	MRA_RS07215	MRA_RS07215	0	MRA_RS07200;moeY;MRA_RS07210;MRA_RS07215;MRA_RS07220;MRA_RS07225;MRA_RS07230;MRA_RS07235;MRA_RS07240;MRA_RS22620	MRA_RS07200;MRA_RS07205;MRA_RS07210;MRA_RS07215;MRA_RS07220;MRA_RS07225;MRA_RS07230;MRA_RS07235;MRA_RS07240;MRA_RS22620	0;0;0;0;0;0;0;0;5053;0
NC_009525.1	1526809	1529890	3082	*	3082	1529770	190	2.3516	1.21043	0.681233	Mtb_H37Ra_peak_130f	Promoter (<=1kb)	1	1526603	1527526	924	2	MRA_RS07215	MRA_RS07215	0	MRA_RS07200;moeY;MRA_RS07210;MRA_RS07215;MRA_RS07220;MRA_RS07225;MRA_RS07230;MRA_RS07235;MRA_RS07240;MRA_RS22620	MRA_RS07200;MRA_RS07205;MRA_RS07210;MRA_RS07215;MRA_RS07220;MRA_RS07225;MRA_RS07230;MRA_RS07235;MRA_RS07240;MRA_RS22620	0;0;0;0;0;0;0;0;5053;0
NC_009525.1	1530196	1531025	830	*	830	1530606	239	6.15446	1.38304	3.185	Mtb_H37Ra_peak_131	Promoter (2-3kb)	1	1527922	1531401	3480	1	MRA_RS07220	MRA_RS07220	2274	moeY;MRA_RS07210;MRA_RS07215;MRA_RS07220;MRA_RS07225;MRA_RS07230;MRA_RS07235;MRA_RS07240;MRA_RS07245;MRA_RS07250;MRA_RS22620	MRA_RS07205;MRA_RS07210;MRA_RS07215;MRA_RS07220;MRA_RS07225;MRA_RS07230;MRA_RS07235;MRA_RS07240;MRA_RS07245;MRA_RS07250;MRA_RS22620	0;0;0;0;0;0;0;3918;4895;0;0
NC_009525.1	1531265	1531945	681	*	681	1531494	194	2.70551	1.23285	0.879839	Mtb_H37Ra_peak_132a	Promoter (<=1kb)	1	1531597	1532235	639	1	MRA_RS07225	MRA_RS07225	0	MRA_RS07215;MRA_RS07220;MRA_RS07225;MRA_RS07230;MRA_RS07235;MRA_RS07240;MRA_RS07245;MRA_RS07250;MRA_RS22620	MRA_RS07215;MRA_RS07220;MRA_RS07225;MRA_RS07230;MRA_RS07235;MRA_RS07240;MRA_RS07245;MRA_RS07250;MRA_RS22620	0;0;0;0;0;2998;3975;0;0
NC_009525.1	1531265	1531945	681	*	681	1531840	204	2.44437	1.20882	0.731164	Mtb_H37Ra_peak_132b	Promoter (<=1kb)	1	1531597	1532235	639	1	MRA_RS07225	MRA_RS07225	0	MRA_RS07215;MRA_RS07220;MRA_RS07225;MRA_RS07230;MRA_RS07235;MRA_RS07240;MRA_RS07245;MRA_RS07250;MRA_RS22620	MRA_RS07215;MRA_RS07220;MRA_RS07225;MRA_RS07230;MRA_RS07235;MRA_RS07240;MRA_RS07245;MRA_RS07250;MRA_RS22620	0;0;0;0;0;2998;3975;0;0
NC_009525.1	1532143	1532957	815	*	815	1532556	198	3.17898	1.26119	1.12635	Mtb_H37Ra_peak_133	Promoter (<=1kb)	1	1532283	1532519	237	2	MRA_RS07230	MRA_RS07230	0	MRA_RS07215;MRA_RS07220;MRA_RS07225;MRA_RS07230;MRA_RS07235;MRA_RS07240;MRA_RS07245;MRA_RS07250;MRA_RS07255;MRA_RS22620	MRA_RS07215;MRA_RS07220;MRA_RS07225;MRA_RS07230;MRA_RS07235;MRA_RS07240;MRA_RS07245;MRA_RS07250;MRA_RS07255;MRA_RS22620	0;0;0;0;0;1986;2963;0;0;0
NC_009525.1	1536167	1536408	242	*	242	1536288	199	3.29144	1.26752	1.19082	Mtb_H37Ra_peak_134	Promoter (<=1kb)	1	1535917	1536702	786	2	MRA_RS07250	MRA_RS07250	294	MRA_RS07220;MRA_RS07225;MRA_RS07230;MRA_RS07235;MRA_RS07240;MRA_RS07245;MRA_RS07250;MRA_RS07255;rsfA;MRA_RS07265;MRA_RS07270;MRA_RS07275	MRA_RS07220;MRA_RS07225;MRA_RS07230;MRA_RS07235;MRA_RS07240;MRA_RS07245;MRA_RS07250;MRA_RS07255;MRA_RS07260;MRA_RS07265;MRA_RS07270;MRA_RS07275	0;0;0;0;-1224;-247;0;0;3071;-3292;-4106;5619
NC_009525.1	1536814	1537160	347	*	347	1536883	189	2.24137	1.20289	0.63347	Mtb_H37Ra_peak_135	Promoter (1-2kb)	1	1536993	1538954	1962	2	MRA_RS07255	MRA_RS07255	1794	MRA_RS07225;MRA_RS07230;MRA_RS07235;MRA_RS07240;MRA_RS07245;MRA_RS07250;MRA_RS07255;rsfA;MRA_RS07265;MRA_RS07270;MRA_RS07275	MRA_RS07225;MRA_RS07230;MRA_RS07235;MRA_RS07240;MRA_RS07245;MRA_RS07250;MRA_RS07255;MRA_RS07260;MRA_RS07265;MRA_RS07270;MRA_RS07275	0;0;0;-1871;-894;0;0;2319;-2540;-3354;4867
NC_009525.1	1544222	1544518	297	*	297	1544353	221	3.19304	1.24632	1.1368	Mtb_H37Ra_peak_136	Promoter (<=1kb)	1	1544669	1546138	1470	1	MRA_RS07295	MRA_RS07295	-151	rsfA;MRA_RS07265;MRA_RS07270;MRA_RS07275;lprF;MRA_RS07295;MRA_RS07300;MRA_RS07305;MRA_RS07310;MRA_RS07315	MRA_RS07260;MRA_RS07265;MRA_RS07270;MRA_RS07275;MRA_RS07280;MRA_RS07295;MRA_RS07300;MRA_RS07305;MRA_RS07310;MRA_RS07315	-4743;4522;3708;-2195;1892;-151;0;-2804;4322;-4624
NC_009525.1	1546943	1547157	215	*	215	1547054	224	3.98973	1.28928	1.59984	Mtb_H37Ra_peak_137	Promoter (<=1kb)	1	1546135	1547316	1182	1	MRA_RS07300	MRA_RS07300	808	MRA_RS07275;lprF;MRA_RS07295;MRA_RS07300;MRA_RS07305;MRA_RS07310;MRA_RS07315;MRA_RS07320;MRA_RS07325	MRA_RS07275;MRA_RS07280;MRA_RS07295;MRA_RS07300;MRA_RS07305;MRA_RS07310;MRA_RS07315;MRA_RS07320;MRA_RS07325	-4916;4613;2274;0;-165;1683;-1985;-3301;5370
NC_009525.1	1571948	1572391	444	*	444	1572014	204	2.76381	1.23028	0.902411	Mtb_H37Ra_peak_138a	Promoter (<=1kb)	1	1570894	1572279	1386	2	MRA_RS07415	MRA_RS07415	0	coaBC;metK;MRA_RS07410;MRA_RS07415;MRA_RS07420;MRA_RS07425;MRA_RS07430;MRA_RS07435;nlhH;lipI	MRA_RS07400;MRA_RS07405;MRA_RS07410;MRA_RS07415;MRA_RS07420;MRA_RS07425;MRA_RS07430;MRA_RS07435;MRA_RS07440;MRA_RS07445	5197;3813;-1051;0;0;2776;0;3686;4728;5715
NC_009525.1	1571948	1572391	444	*	444	1572307	210	4.66022	1.33724	2.02868	Mtb_H37Ra_peak_138b	Promoter (<=1kb)	1	1570894	1572279	1386	2	MRA_RS07415	MRA_RS07415	0	coaBC;metK;MRA_RS07410;MRA_RS07415;MRA_RS07420;MRA_RS07425;MRA_RS07430;MRA_RS07435;nlhH;lipI	MRA_RS07400;MRA_RS07405;MRA_RS07410;MRA_RS07415;MRA_RS07420;MRA_RS07425;MRA_RS07430;MRA_RS07435;MRA_RS07440;MRA_RS07445	5197;3813;-1051;0;0;2776;0;3686;4728;5715
NC_009525.1	1572628	1573320	693	*	693	1572910	204	3.61588	1.28343	1.38446	Mtb_H37Ra_peak_139	Promoter (<=1kb)	1	1572357	1573391	1035	1	MRA_RS07420	MRA_RS07420	271	coaBC;metK;MRA_RS07410;MRA_RS07415;MRA_RS07420;MRA_RS07425;MRA_RS07430;MRA_RS07435;nlhH;lipI;MRA_RS07450	MRA_RS07400;MRA_RS07405;MRA_RS07410;MRA_RS07415;MRA_RS07420;MRA_RS07425;MRA_RS07430;MRA_RS07435;MRA_RS07440;MRA_RS07445;MRA_RS07450	5877;4493;-1731;0;0;1847;0;2757;3799;4786;-4785
NC_009525.1	1575219	1575434	216	*	216	1575327	236	5.71689	1.36575	2.82043	Mtb_H37Ra_peak_140	Promoter (<=1kb)	1	1575422	1575823	402	2	MRA_RS07430	MRA_RS07430	389	MRA_RS07410;MRA_RS07415;MRA_RS07420;MRA_RS07425;MRA_RS07430;MRA_RS07435;nlhH;lipI;MRA_RS07450;priA	MRA_RS07410;MRA_RS07415;MRA_RS07420;MRA_RS07425;MRA_RS07430;MRA_RS07435;MRA_RS07440;MRA_RS07445;MRA_RS07450;MRA_RS07455	-4322;0;0;-52;0;643;1685;2672;-2671;-3489
NC_009525.1	1607217	1607429	213	*	213	1607320	199	3.29144	1.26752	1.19082	Mtb_H37Ra_peak_141	Promoter (1-2kb)	1	1606188	1607456	1269	1	MRA_RS07590	MRA_RS07590	1029	MRA_RS07570;lipO;fadD12;MRA_RS07585;MRA_RS07590;MRA_RS07595;MRA_RS07600;MRA_RS07605	MRA_RS07570;MRA_RS07575;MRA_RS07580;MRA_RS07585;MRA_RS07590;MRA_RS07595;MRA_RS07600;MRA_RS07605	6249;-3586;-1979;-1148;0;-267;-1964;-3730
NC_009525.1	1649879	1650490	612	*	612	1649994	207	2.62685	1.21942	0.836137	Mtb_H37Ra_peak_142a	Promoter (1-2kb)	1	1648506	1651046	2541	1	MRA_RS07765	sufB	1373	MRA_RS07750;mptB;sufR;sufB;sufD;sufC;csd;sufU;MRA_RS07790;MRA_RS07795	MRA_RS07750;MRA_RS07755;MRA_RS07760;MRA_RS07765;MRA_RS07770;MRA_RS07775;MRA_RS07780;MRA_RS07785;MRA_RS07790;MRA_RS07795	-4102;-2224;2176;0;-553;-1743;-2545;-3795;-4258;6529
NC_009525.1	1649879	1650490	612	*	612	1650333	196	2.96011	1.24851	1.00636	Mtb_H37Ra_peak_142b	Promoter (1-2kb)	1	1648506	1651046	2541	1	MRA_RS07765	sufB	1373	MRA_RS07750;mptB;sufR;sufB;sufD;sufC;csd;sufU;MRA_RS07790;MRA_RS07795	MRA_RS07750;MRA_RS07755;MRA_RS07760;MRA_RS07765;MRA_RS07770;MRA_RS07775;MRA_RS07780;MRA_RS07785;MRA_RS07790;MRA_RS07795	-4102;-2224;2176;0;-553;-1743;-2545;-3795;-4258;6529
NC_009525.1	1658551	1658804	254	*	254	1658683	195	2.85372	1.24217	0.94867	Mtb_H37Ra_peak_143	Promoter (<=1kb)	1	1658480	1660453	1974	1	MRA_RS07805	ctpD	71	csd;sufU;MRA_RS07790;MRA_RS07795;MRA_RS07800;ctpD;trxA;trxA;MRA_RS07820;MRA_RS07825	MRA_RS07780;MRA_RS07785;MRA_RS07790;MRA_RS07795;MRA_RS07800;MRA_RS07805;MRA_RS07810;MRA_RS07815;MRA_RS07820;MRA_RS07825	5516;4266;3803;-1532;-313;0;-1693;-2083;-2476;-3369
NC_009525.1	1664582	1664781	200	*	200	1664678	210	4.45128	1.32591	1.89119	Mtb_H37Ra_peak_144	Promoter (<=1kb)	1	1664158	1664721	564	2	MRA_RS07835	MRA_RS07835	0	ctpD;trxA;trxA;MRA_RS07820;MRA_RS07825;MRA_RS07830;MRA_RS07835;acn;MRA_RS07845;ripA	MRA_RS07805;MRA_RS07810;MRA_RS07815;MRA_RS07820;MRA_RS07825;MRA_RS07830;MRA_RS07835;MRA_RS07840;MRA_RS07845;MRA_RS07850	0;4085;3695;3302;2409;684;0;0;-2940;-3726
NC_009525.1	1665047	1665508	462	*	462	1665182	201	3.19751	1.26014	1.13955	Mtb_H37Ra_peak_145	Promoter (2-3kb)	1	1664732	1667563	2832	2	MRA_RS07840	acn	2055	ctpD;trxA;trxA;MRA_RS07820;MRA_RS07825;MRA_RS07830;MRA_RS07835;acn;MRA_RS07845;ripA;ripB	MRA_RS07805;MRA_RS07810;MRA_RS07815;MRA_RS07820;MRA_RS07825;MRA_RS07830;MRA_RS07835;MRA_RS07840;MRA_RS07845;MRA_RS07850;MRA_RS07855	0;4550;4160;3767;2874;1149;0;0;-2213;-2999;-4428
NC_009525.1	1708023	1708407	385	*	385	1708101	194	2.74937	1.23583	0.891276	Mtb_H37Ra_peak_146	Promoter (<=1kb)	1	1707324	1708112	789	2	MRA_RS08055	MRA_RS08055	0	MRA_RS08035;gmd;epiA;MRA_RS08050;MRA_RS08055;MRA_RS08060;MRA_RS08065;MRA_RS08070;MRA_RS08075;MRA_RS08085;MRA_RS21325;MRA_RS22635	MRA_RS08035;MRA_RS08040;MRA_RS08045;MRA_RS08050;MRA_RS08055;MRA_RS08060;MRA_RS08065;MRA_RS08070;MRA_RS08075;MRA_RS08085;MRA_RS21325;MRA_RS22635	5211;3432;2413;1448;0;0;1649;0;0;-4138;-3597;-3960
NC_009525.1	1710848	1711868	1021	*	1021	1711698	197	2.56206	1.22107	0.793815	Mtb_H37Ra_peak_147	Promoter (<=1kb)	1	1711161	1712120	960	1	MRA_RS08075	MRA_RS08075	0	epiA;MRA_RS08050;MRA_RS08055;MRA_RS08060;MRA_RS08065;MRA_RS08070;MRA_RS08075;MRA_RS08085;fadD25;mmpL12;MRA_RS22635	MRA_RS08045;MRA_RS08050;MRA_RS08055;MRA_RS08060;MRA_RS08065;MRA_RS08070;MRA_RS08075;MRA_RS08085;MRA_RS08090;MRA_RS08095;MRA_RS22635	5238;4273;0;0;-792;0;0;-677;-1951;7261;-499
NC_009525.1	1729844	1731566	1723	*	1723	1730317	195	2.85372	1.24217	0.94867	Mtb_H37Ra_peak_148	Promoter (<=1kb)	1	1723600	1729926	6327	2	MRA_RS08120	pks2	0	pks2;MRA_RS08125;fadD24;adh;MRA_RS08140;MRA_RS08145;MRA_RS08150;MRA_RS08155	MRA_RS08120;MRA_RS08125;MRA_RS08130;MRA_RS08135;MRA_RS08140;MRA_RS08145;MRA_RS08150;MRA_RS08155	0;0;0;0;0;0;-3561;-4685
NC_009525.1	1732729	1733154	426	*	426	1732839	192	2.54679	1.22316	0.78276	Mtb_H37Ra_peak_149	Promoter (<=1kb)	1	1732890	1733993	1104	1	MRA_RS08135	adh	0	pks2;MRA_RS08125;fadD24;adh;MRA_RS08140;MRA_RS08145;MRA_RS08150;MRA_RS08155;MRA_RS08160;ileS	MRA_RS08120;MRA_RS08125;MRA_RS08130;MRA_RS08135;MRA_RS08140;MRA_RS08145;MRA_RS08150;MRA_RS08155;MRA_RS08160;MRA_RS08165	0;0;0;0;0;0;-1973;-3097;-4339;0
NC_009525.1	1734360	1734752	393	*	393	1734589	189	2.25828	1.20415	0.63347	Mtb_H37Ra_peak_150	Promoter (<=1kb)	1	1733990	1734556	567	1	MRA_RS08140	MRA_RS08140	370	pks2;MRA_RS08125;fadD24;adh;MRA_RS08140;MRA_RS08145;MRA_RS08150;MRA_RS08155;MRA_RS08160;ileS	MRA_RS08120;MRA_RS08125;MRA_RS08130;MRA_RS08135;MRA_RS08140;MRA_RS08145;MRA_RS08150;MRA_RS08155;MRA_RS08160;MRA_RS08165	0;0;0;0;0;0;-375;-1499;-2741;0
NC_009525.1	1738049	1739078	1030	*	1030	1738156	198	2.96487	1.24741	1.01037	Mtb_H37Ra_peak_151a	Promoter (<=1kb)	1	1738036	1741161	3126	1	MRA_RS08165	ileS	13	adh;MRA_RS08140;MRA_RS08145;MRA_RS08150;MRA_RS08155;MRA_RS08160;ileS;dinX;ansA;lspA	MRA_RS08135;MRA_RS08140;MRA_RS08145;MRA_RS08150;MRA_RS08155;MRA_RS08160;MRA_RS08165;MRA_RS08170;MRA_RS08175;MRA_RS08180	0;0;0;2922;1798;556;0;-2295;4631;-4683
NC_009525.1	1738049	1739078	1030	*	1030	1738590	197	2.61184	1.22449	0.829838	Mtb_H37Ra_peak_151b	Promoter (<=1kb)	1	1738036	1741161	3126	1	MRA_RS08165	ileS	13	adh;MRA_RS08140;MRA_RS08145;MRA_RS08150;MRA_RS08155;MRA_RS08160;ileS;dinX;ansA;lspA	MRA_RS08135;MRA_RS08140;MRA_RS08145;MRA_RS08150;MRA_RS08155;MRA_RS08160;MRA_RS08165;MRA_RS08170;MRA_RS08175;MRA_RS08180	0;0;0;2922;1798;556;0;-2295;4631;-4683
NC_009525.1	1738049	1739078	1030	*	1030	1738978	190	2.35239	1.21048	0.681233	Mtb_H37Ra_peak_151c	Promoter (<=1kb)	1	1738036	1741161	3126	1	MRA_RS08165	ileS	13	adh;MRA_RS08140;MRA_RS08145;MRA_RS08150;MRA_RS08155;MRA_RS08160;ileS;dinX;ansA;lspA	MRA_RS08135;MRA_RS08140;MRA_RS08145;MRA_RS08150;MRA_RS08155;MRA_RS08160;MRA_RS08165;MRA_RS08170;MRA_RS08175;MRA_RS08180	0;0;0;2922;1798;556;0;-2295;4631;-4683
NC_009525.1	1747241	1748044	804	*	804	1747560	212	2.48054	1.20688	0.754313	Mtb_H37Ra_peak_152a	Promoter (<=1kb)	1	1747611	1748414	804	1	MRA_RS08205	MRA_RS08205	0	dinX;ansA;lspA;MRA_RS08185;lprI;glbN;MRA_RS08200;MRA_RS08205;MRA_RS08210;MRA_RS08215;dnaE;MRA_RS08225	MRA_RS08170;MRA_RS08175;MRA_RS08180;MRA_RS08185;MRA_RS08190;MRA_RS08195;MRA_RS08200;MRA_RS08205;MRA_RS08210;MRA_RS08215;MRA_RS08220;MRA_RS08225	5868;-3532;3480;2879;-1353;-888;0;0;-392;-668;-1167;6806
NC_009525.1	1747241	1748044	804	*	804	1747947	200	2.74804	1.23178	0.891276	Mtb_H37Ra_peak_152b	Promoter (<=1kb)	1	1747611	1748414	804	1	MRA_RS08205	MRA_RS08205	0	dinX;ansA;lspA;MRA_RS08185;lprI;glbN;MRA_RS08200;MRA_RS08205;MRA_RS08210;MRA_RS08215;dnaE;MRA_RS08225	MRA_RS08170;MRA_RS08175;MRA_RS08180;MRA_RS08185;MRA_RS08190;MRA_RS08195;MRA_RS08200;MRA_RS08205;MRA_RS08210;MRA_RS08215;MRA_RS08220;MRA_RS08225	5868;-3532;3480;2879;-1353;-888;0;0;-392;-668;-1167;6806
NC_009525.1	1776165	1776378	214	*	214	1776274	213	4.88683	1.34643	2.19666	Mtb_H37Ra_peak_153	Promoter (<=1kb)	1	1776377	1776826	450	2	MRA_RS22640	MRA_RS22640	448	glgX;MRA_RS08310;ripD;bioA;MRA_RS08330;bioD;MRA_RS08340;MRA_RS08350;MRA_RS22640;MRA_RS22645	MRA_RS08305;MRA_RS08310;MRA_RS08315;MRA_RS08325;MRA_RS08330;MRA_RS08335;MRA_RS08340;MRA_RS08350;MRA_RS22640;MRA_RS22645	-3047;-819;-28;-531;-1841;-2998;-3678;0;0;-4829
NC_009525.1	1780619	1780848	230	*	230	1780736	211	4.79647	1.34357	2.12289	Mtb_H37Ra_peak_154	Promoter (<=1kb)	1	1780831	1781241	411	1	MRA_RS08350	MRA_RS08350	0	ripD;bioA;MRA_RS08330;bioD;MRA_RS08340;MRA_RS08350;MRA_RS08360;MRA_RS08365;MRA_RS08370;MRA_RS08375;MRA_RS08380;MRA_RS08385;MRA_RS22640;MRA_RS22645;MRA_RS22650	MRA_RS08315;MRA_RS08325;MRA_RS08330;MRA_RS08335;MRA_RS08340;MRA_RS08350;MRA_RS08360;MRA_RS08365;MRA_RS08370;MRA_RS08375;MRA_RS08380;MRA_RS08385;MRA_RS22640;MRA_RS22645;MRA_RS22650	-4482;3710;2400;1243;563;0;2734;0;3898;4293;4562;4971;0;-359;1091
NC_009525.1	1783930	1784248	319	*	319	1784139	224	6.742	1.42596	3.68305	Mtb_H37Ra_peak_155	Promoter (<=1kb)	1	1783590	1784123	534	2	MRA_RS08365	MRA_RS08365	0	MRA_RS08330;bioD;MRA_RS08340;MRA_RS08350;MRA_RS08360;MRA_RS08365;MRA_RS08370;MRA_RS08375;MRA_RS08380;MRA_RS08385;MRA_RS08395;MRA_RS08400;MRA_RS08405;MRA_RS08410;MRA_RS08415;MRA_RS22645;MRA_RS22650	MRA_RS08330;MRA_RS08335;MRA_RS08340;MRA_RS08350;MRA_RS08360;MRA_RS08365;MRA_RS08370;MRA_RS08375;MRA_RS08380;MRA_RS08385;MRA_RS08395;MRA_RS08400;MRA_RS08405;MRA_RS08410;MRA_RS08415;MRA_RS22645;MRA_RS22650	5711;4554;3874;0;-348;0;498;893;1162;1571;3182;3580;0;0;0;2723;-1991
NC_009525.1	1787981	1788234	254	*	254	1788093	230	7.7466	1.46399	4.56178	Mtb_H37Ra_peak_156	Promoter (<=1kb)	1	1787825	1788046	222	2	MRA_RS08405	MRA_RS08405	0	MRA_RS08360;MRA_RS08365;MRA_RS08370;MRA_RS08375;MRA_RS08380;MRA_RS08385;MRA_RS08395;MRA_RS08400;MRA_RS08405;MRA_RS08410;MRA_RS08415;bioB;MRA_RS08430;MRA_RS08435;MRA_RS22655	MRA_RS08360;MRA_RS08365;MRA_RS08370;MRA_RS08375;MRA_RS08380;MRA_RS08385;MRA_RS08395;MRA_RS08400;MRA_RS08405;MRA_RS08410;MRA_RS08415;MRA_RS08425;MRA_RS08430;MRA_RS08435;MRA_RS22655	-4399;0;-3235;-2840;-2571;-2162;-551;-153;0;0;0;-3568;-4618;-4854;3120
NC_009525.1	1788491	1788912	422	*	422	1788756	196	2.96011	1.24851	1.00636	Mtb_H37Ra_peak_157	Promoter (<=1kb)	1	1788102	1788617	516	2	MRA_RS08410	MRA_RS08410	0	MRA_RS08360;MRA_RS08365;MRA_RS08370;MRA_RS08375;MRA_RS08380;MRA_RS08385;MRA_RS08395;MRA_RS08400;MRA_RS08405;MRA_RS08410;MRA_RS08415;bioB;MRA_RS08430;MRA_RS08435;MRA_RS22655	MRA_RS08360;MRA_RS08365;MRA_RS08370;MRA_RS08375;MRA_RS08380;MRA_RS08385;MRA_RS08395;MRA_RS08400;MRA_RS08405;MRA_RS08410;MRA_RS08415;MRA_RS08425;MRA_RS08430;MRA_RS08435;MRA_RS22655	-4909;0;-3745;-3350;-3081;-2672;-1061;-663;0;0;0;-2890;-3940;-4176;2442
NC_009525.1	1801999	1802723	725	*	725	1802451	191	2.44856	1.21682	0.731164	Mtb_H37Ra_peak_158	Promoter (<=1kb)	1	1802414	1803556	1143	1	MRA_RS08480	MRA_RS08480	0	nadA;nadB;nadC;MRA_RS08465;MRA_RS08470;hisD;MRA_RS08480;hisB;hisH;priA;impA;hisF;hisI;chaA	MRA_RS08450;MRA_RS08455;MRA_RS08460;MRA_RS08465;MRA_RS08470;MRA_RS08475;MRA_RS08480;MRA_RS08485;MRA_RS08490;MRA_RS08495;MRA_RS08500;MRA_RS08505;MRA_RS08510;MRA_RS08515	5725;4676;3093;2187;-998;0;0;-830;-1459;-2089;-2834;-3648;-4448;-4976
NC_009525.1	1854551	1854905	355	*	355	1854808	201	3.02551	1.24923	1.05366	Mtb_H37Ra_peak_159	Promoter (<=1kb)	1	1854702	1855091	390	1	MRA_RS08705	rplT	0	MRA_RS08685;lysX;infC;rpmI;rplT;tsnR;MRA_RS08715;MRA_RS08720;MRA_RS08725;MRA_RS08730	MRA_RS08685;MRA_RS08690;MRA_RS08695;MRA_RS08700;MRA_RS08705;MRA_RS08710;MRA_RS08715;MRA_RS08720;MRA_RS08725;MRA_RS08730	-4575;-1181;760;0;0;-219;2067;-2377;-3423;-4344
NC_009525.1	1891915	1892159	245	*	245	1892038	208	2.94821	1.23961	1.00636	Mtb_H37Ra_peak_160	Promoter (2-3kb)	1	1889544	1892597	3054	1	MRA_RS08810	MRA_RS08810	2371	MRA_RS08800;MRA_RS08810;MRA_RS08815;MRA_RS08820;MRA_RS23185;MRA_RS23190	MRA_RS08800;MRA_RS08810;MRA_RS08815;MRA_RS08820;MRA_RS23185;MRA_RS23190	8693;0;0;0;3909;4701
NC_009525.1	1892597	1892919	323	*	323	1892730	198	3.17898	1.26119	1.12635	Mtb_H37Ra_peak_161	Promoter (<=1kb)	1	1892744	1893805	1062	1	MRA_RS08815	MRA_RS08815	0	MRA_RS08800;MRA_RS08810;MRA_RS08815;MRA_RS08820;MRA_RS08830;MRA_RS08835;MRA_RS23185;MRA_RS23190	MRA_RS08800;MRA_RS08810;MRA_RS08815;MRA_RS08820;MRA_RS08830;MRA_RS08835;MRA_RS23185;MRA_RS23190	9375;0;0;0;-4324;-4719;4591;3941
NC_009525.1	1893632	1894057	426	*	426	1893936	189	2.25828	1.20415	0.63347	Mtb_H37Ra_peak_162	Promoter (<=1kb)	1	1892744	1893805	1062	1	MRA_RS08815	MRA_RS08815	888	MRA_RS08810;MRA_RS08815;MRA_RS08820;MRA_RS08830;MRA_RS08835;MRA_RS08840;MRA_RS08845;MRA_RS23185;MRA_RS23190	MRA_RS08810;MRA_RS08815;MRA_RS08820;MRA_RS08830;MRA_RS08835;MRA_RS08840;MRA_RS08845;MRA_RS23185;MRA_RS23190	0;0;0;-3186;-3581;-3936;5668;5626;2803
NC_009525.1	1901101	1901450	350	*	350	1901231	194	2.74937	1.23583	0.891276	Mtb_H37Ra_peak_163	Promoter (<=1kb)	1	1900778	1901434	657	2	MRA_RS08855	MRA_RS08855	0	MRA_RS08830;MRA_RS08835;MRA_RS08840;MRA_RS08845;MRA_RS08850;MRA_RS08855;cmr;MRA_RS08865;dsbF;MRA_RS08875;MRA_RS08880;MRA_RS08885;MRA_RS22670;MRA_RS23190	MRA_RS08830;MRA_RS08835;MRA_RS08840;MRA_RS08845;MRA_RS08850;MRA_RS08855;MRA_RS08860;MRA_RS08865;MRA_RS08870;MRA_RS08875;MRA_RS08880;MRA_RS08885;MRA_RS22670;MRA_RS23190	3858;3463;3108;-1376;-351;0;1043;0;-1816;-2465;-3367;-4497;-169;-4241
NC_009525.1	1902785	1903236	452	*	452	1902884	191	2.44856	1.21682	0.731164	Mtb_H37Ra_peak_164	Promoter (<=1kb)	1	1902565	1903269	705	1	MRA_RS08865	MRA_RS08865	220	MRA_RS08835;MRA_RS08840;MRA_RS08845;MRA_RS08850;MRA_RS08855;cmr;MRA_RS08865;dsbF;MRA_RS08875;MRA_RS08880;MRA_RS08885;moeX;MRA_RS08895;MRA_RS22670	MRA_RS08835;MRA_RS08840;MRA_RS08845;MRA_RS08850;MRA_RS08855;MRA_RS08860;MRA_RS08865;MRA_RS08870;MRA_RS08875;MRA_RS08880;MRA_RS08885;MRA_RS08890;MRA_RS08895;MRA_RS22670	5147;4792;-3060;-2035;0;-292;0;-30;-679;-1581;-2711;0;0;1166
NC_009525.1	1907724	1908326	603	*	603	1907884	199	3.17051	1.2599	1.12635	Mtb_H37Ra_peak_165	Promoter (<=1kb)	1	1907990	1908838	849	1	MRA_RS08895	MRA_RS08895	0	MRA_RS08865;dsbF;MRA_RS08875;MRA_RS08880;MRA_RS08885;moeX;MRA_RS08895;MRA_RS08900;MRA_RS08905;MRA_RS08910;MRA_RS08915	MRA_RS08865;MRA_RS08870;MRA_RS08875;MRA_RS08880;MRA_RS08885;MRA_RS08890;MRA_RS08895;MRA_RS08900;MRA_RS08905;MRA_RS08910;MRA_RS08915	0;4458;3809;2907;1777;0;0;-786;-3778;4591;5342
NC_009525.1	1923070	1923269	200	*	200	1923208	195	2.85372	1.24217	0.94867	Mtb_H37Ra_peak_166	Promoter (<=1kb)	1	1923060	1924241	1182	1	MRA_RS08970	steA	10	MRA_RS08940;MRA_RS08945;MRA_RS08950;tlyA;ppnK;recN;steA;mctB;pyrG;MRA_RS08985;xerD	MRA_RS08940;MRA_RS08945;MRA_RS08950;MRA_RS08955;MRA_RS08960;MRA_RS08965;MRA_RS08970;MRA_RS08975;MRA_RS08980;MRA_RS08985;MRA_RS08990	5603;4854;3796;3612;2806;1869;0;-994;0;-3831;-4451
NC_009525.1	1923785	1924221	437	*	437	1923884	189	2.25828	1.20415	0.63347	Mtb_H37Ra_peak_167	Promoter (<=1kb)	1	1923060	1924241	1182	1	MRA_RS08970	steA	725	MRA_RS08945;MRA_RS08950;tlyA;ppnK;recN;steA;mctB;pyrG;MRA_RS08985;xerD;MRA_RS08995	MRA_RS08945;MRA_RS08950;MRA_RS08955;MRA_RS08960;MRA_RS08965;MRA_RS08970;MRA_RS08975;MRA_RS08980;MRA_RS08985;MRA_RS08990;MRA_RS08995	5569;4511;4327;3521;2584;0;-42;0;-2879;-3499;5872
NC_009525.1	1925210	1926723	1514	*	1514	1925959	200	3.40591	1.27386	1.25275	Mtb_H37Ra_peak_168	Promoter (<=1kb)	1	1925347	1927107	1761	1	MRA_RS08980	pyrG	0	tlyA;ppnK;recN;steA;mctB;pyrG;MRA_RS08985;xerD;MRA_RS08995;MRA_RS09000;cycA;MRA_RS22675	MRA_RS08955;MRA_RS08960;MRA_RS08965;MRA_RS08970;MRA_RS08975;MRA_RS08980;MRA_RS08985;MRA_RS08990;MRA_RS08995;MRA_RS09000;MRA_RS09005;MRA_RS22675	5752;4946;4009;0;947;0;-377;-997;3370;4675;6251;3793
NC_009525.1	1957839	1958072	234	*	234	1957944	202	3.64089	1.28654	1.38446	Mtb_H37Ra_peak_169	Promoter (<=1kb)	1	1957210	1958763	1554	2	MRA_RS09150	MRA_RS09150	691	MRA_RS09125;MRA_RS09130;MRA_RS09135;MRA_RS09140;MRA_RS09145;MRA_RS09150;MRA_RS09155;MRA_RS09160;MRA_RS09165;MRA_RS09170;MRA_RS09175	MRA_RS09125;MRA_RS09130;MRA_RS09135;MRA_RS09140;MRA_RS09145;MRA_RS09150;MRA_RS09155;MRA_RS09160;MRA_RS09165;MRA_RS09170;MRA_RS09175	-4570;4469;3051;-1687;-752;0;-1123;3237;0;0;5330
NC_009525.1	1958291	1958493	203	*	203	1958390	198	3.17898	1.26119	1.12635	Mtb_H37Ra_peak_170	Promoter (<=1kb)	1	1957210	1958763	1554	2	MRA_RS09150	MRA_RS09150	270	MRA_RS09130;MRA_RS09135;MRA_RS09140;MRA_RS09145;MRA_RS09150;MRA_RS09155;MRA_RS09160;MRA_RS09165;MRA_RS09170;MRA_RS09175;MRA_RS09180	MRA_RS09130;MRA_RS09135;MRA_RS09140;MRA_RS09145;MRA_RS09150;MRA_RS09155;MRA_RS09160;MRA_RS09165;MRA_RS09170;MRA_RS09175;MRA_RS09180	4921;3503;-2139;-1204;0;-702;2816;0;0;4909;5154
NC_009525.1	1958907	1959179	273	*	273	1959030	200	3.40591	1.27386	1.25275	Mtb_H37Ra_peak_171	Promoter (<=1kb)	1	1959195	1960751	1557	1	MRA_RS09155	MRA_RS09155	-16	MRA_RS09130;MRA_RS09135;MRA_RS09140;MRA_RS09145;MRA_RS09150;MRA_RS09155;MRA_RS09160;MRA_RS09165;MRA_RS09170;MRA_RS09175;MRA_RS09180;narI	MRA_RS09130;MRA_RS09135;MRA_RS09140;MRA_RS09145;MRA_RS09150;MRA_RS09155;MRA_RS09160;MRA_RS09165;MRA_RS09170;MRA_RS09175;MRA_RS09180;MRA_RS21390	5537;4119;-2755;-1820;0;-16;2130;0;0;4223;4468;6525
NC_009525.1	1961988	1962450	463	*	463	1962201	246	3.81674	1.26524	1.49645	Mtb_H37Ra_peak_172	Promoter (<=1kb)	1	1961373	1962005	633	2	MRA_RS09165	MRA_RS09165	0	MRA_RS09145;MRA_RS09150;MRA_RS09155;MRA_RS09160;MRA_RS09165;MRA_RS09170;MRA_RS09175;MRA_RS09180;narK;MRA_RS09195;narI	MRA_RS09145;MRA_RS09150;MRA_RS09155;MRA_RS09160;MRA_RS09165;MRA_RS09170;MRA_RS09175;MRA_RS09180;MRA_RS09190;MRA_RS09195;MRA_RS21390	-4901;0;2793;-679;0;0;952;1197;4438;0;3254
NC_009525.1	1967223	1967751	529	*	529	1967321	232	3.26471	1.24378	1.19033	Mtb_H37Ra_peak_173	Promoter (<=1kb)	1	1967175	1967459	285	1	MRA_RS09195	MRA_RS09195	48	MRA_RS09170;MRA_RS09175;MRA_RS09180;narK;MRA_RS09195;MRA_RS09200;MRA_RS09205;MRA_RS09210;MRA_RS09215;pknE;MRA_RS09225;narI	MRA_RS09170;MRA_RS09175;MRA_RS09180;MRA_RS09190;MRA_RS09195;MRA_RS09200;MRA_RS09205;MRA_RS09210;MRA_RS09215;MRA_RS09220;MRA_RS09225;MRA_RS21390	0;-3821;-3576;-335;0;0;-1472;-1684;-1940;-2771;5157;-1519
NC_009525.1	1968413	1968734	322	*	322	1968517	194	2.74937	1.23583	0.891276	Mtb_H37Ra_peak_174	Promoter (<=1kb)	1	1967473	1969155	1683	2	MRA_RS09200	MRA_RS09200	421	MRA_RS09180;narK;MRA_RS09195;MRA_RS09200;MRA_RS09205;MRA_RS09210;MRA_RS09215;pknE;MRA_RS09225;idi;pknF;narI	MRA_RS09180;MRA_RS09190;MRA_RS09195;MRA_RS09200;MRA_RS09205;MRA_RS09210;MRA_RS09215;MRA_RS09220;MRA_RS09225;MRA_RS09230;MRA_RS09235;MRA_RS21390	-4766;-1525;0;0;-489;-701;-957;-1788;4174;4775;-4922;-2709
NC_009525.1	1988796	1989061	266	*	266	1988883	198	2.58943	1.22233	0.814109	Mtb_H37Ra_peak_175	Promoter (<=1kb)	1	1988372	1989445	1074	2	MRA_RS09280	MRA_RS09280	384	MRA_RS09270;MRA_RS09275;MRA_RS09280;MRA_RS09300;MRA_RS09305;MRA_RS21395	MRA_RS09270;MRA_RS09275;MRA_RS09280;MRA_RS09300;MRA_RS09305;MRA_RS21395	-2503;-608;0;0;-3713;0
NC_009525.1	1990998	1991421	424	*	424	1991325	210	4.06612	1.30457	1.64657	Mtb_H37Ra_peak_176	Promoter (<=1kb)	1	1990795	1991307	513	2	MRA_RS21395	MRA_RS21395	0	MRA_RS09270;MRA_RS09275;MRA_RS09280;MRA_RS09300;MRA_RS09305;MRA_RS09310;MRA_RS21395	MRA_RS09270;MRA_RS09275;MRA_RS09280;MRA_RS09300;MRA_RS09305;MRA_RS09310;MRA_RS21395	-4705;-2810;0;0;-1353;-2657;0
NC_009525.1	2016334	2016858	525	*	525	2016467	205	2.73196	1.22756	0.891276	Mtb_H37Ra_peak_177	Promoter (<=1kb)	1	2016568	2016879	312	1	MRA_RS09415	MRA_RS09415	0	MRA_RS09395;MRA_RS09400;MRA_RS09405;MRA_RS09410;MRA_RS09415;MRA_RS09420;MRA_RS09425;MRA_RS09430;MRA_RS09435;cyp144	MRA_RS09395;MRA_RS09400;MRA_RS09405;MRA_RS09410;MRA_RS09415;MRA_RS09420;MRA_RS09425;MRA_RS09430;MRA_RS09435;MRA_RS09440	5788;3776;2443;0;0;0;0;-2246;3629;-3820
NC_009525.1	2017387	2017830	444	*	444	2017733	250	5.1149	1.3259	2.34836	Mtb_H37Ra_peak_178	Promoter (<=1kb)	1	2016952	2017698	747	2	MRA_RS09420	MRA_RS09420	0	MRA_RS09395;MRA_RS09400;MRA_RS09405;MRA_RS09410;MRA_RS09415;MRA_RS09420;MRA_RS09425;MRA_RS09430;MRA_RS09435;cyp144;MRA_RS09445;MRA_RS09450	MRA_RS09395;MRA_RS09400;MRA_RS09405;MRA_RS09410;MRA_RS09415;MRA_RS09420;MRA_RS09425;MRA_RS09430;MRA_RS09435;MRA_RS09440;MRA_RS09445;MRA_RS09450	6841;4829;3496;0;0;0;0;-1274;2657;-2848;4632;6581
NC_009525.1	2029960	2030593	634	*	634	2030034	193	2.33277	1.20726	0.681233	Mtb_H37Ra_peak_179	Promoter (<=1kb)	1	2029189	2033364	4176	1	MRA_RS09470	eccC5	771	MRA_RS09455;malQ;eccB5;eccC5;MRA_RS09475;MRA_RS09480;MRA_RS09485	MRA_RS09455;MRA_RS09460;MRA_RS09465;MRA_RS09470;MRA_RS09475;MRA_RS09480;MRA_RS09485	5329;-2552;2288;0;0;-4167;-4640
NC_009525.1	2030799	2031360	562	*	562	2031126	208	2.4321	1.20577	0.731164	Mtb_H37Ra_peak_180	Promoter (1-2kb)	1	2029189	2033364	4176	1	MRA_RS09470	eccC5	1610	malQ;eccB5;eccC5;MRA_RS09475;MRA_RS09480;MRA_RS09485	MRA_RS09460;MRA_RS09465;MRA_RS09470;MRA_RS09475;MRA_RS09480;MRA_RS09485	-3391;3127;0;0;-3400;-3873
NC_009525.1	2033030	2033510	481	*	481	2033140	198	2.94128	1.24587	1.00636	Mtb_H37Ra_peak_181	Exon (eccC5/MRA_RS09470, exon 1 of 1)	1	2029189	2033364	4176	1	MRA_RS09470	eccC5	3841	eccB5;eccC5;MRA_RS09475;MRA_RS09480;MRA_RS09485;MRA_RS09490;MRA_RS09495;MRA_RS09500	MRA_RS09465;MRA_RS09470;MRA_RS09475;MRA_RS09480;MRA_RS09485;MRA_RS09490;MRA_RS09495;MRA_RS09500	5358;0;0;-1250;-1723;-2899;-3212;0
NC_009525.1	2039355	2039716	362	*	362	2039413	191	2.24568	1.20204	0.63347	Mtb_H37Ra_peak_182	Promoter (<=1kb)	1	2038357	2039409	1053	1	MRA_RS09500	MRA_RS09500	998	MRA_RS09475;MRA_RS09480;MRA_RS09485;MRA_RS09490;MRA_RS09495;MRA_RS09500;MRA_RS09505;esxN;MRA_RS09520;eccD5;mycP5;esxJ	MRA_RS09475;MRA_RS09480;MRA_RS09485;MRA_RS09490;MRA_RS09495;MRA_RS09500;MRA_RS09505;MRA_RS09515;MRA_RS09520;MRA_RS09525;MRA_RS09530;MRA_RS21420	0;4595;4122;2946;2633;0;-120;-910;-1282;-2456;-3945;-563
NC_009525.1	2049999	2050379	381	*	381	2050242	203	2.75153	1.2301	0.893145	Mtb_H37Ra_peak_183	Promoter (<=1kb)	1	2049385	2051352	1968	1	MRA_RS09550	MRA_RS09550	614	mycP5;eccE5;eccA5;MRA_RS09545;MRA_RS09550;MRA_RS09555;MRA_RS09560;MRA_RS09565	MRA_RS09530;MRA_RS09535;MRA_RS09540;MRA_RS09545;MRA_RS09550;MRA_RS09555;MRA_RS09560;MRA_RS09565	6338;4584;3367;908;0;-1554;-2937;6395
NC_009525.1	2057264	2058226	963	*	963	2057345	217	2.42151	1.20034	0.73094	Mtb_H37Ra_peak_184a	Promoter (<=1kb)	1	2056955	2057281	327	2	MRA_RS09570	MRA_RS09570	0	MRA_RS09555;MRA_RS09560;MRA_RS09565;MRA_RS09570;MRA_RS09580;MRA_RS09585;MRA_RS09590;MRA_RS09595;MRA_RS09600	MRA_RS09555;MRA_RS09560;MRA_RS09565;MRA_RS09570;MRA_RS09580;MRA_RS09585;MRA_RS09590;MRA_RS09595;MRA_RS09600	5331;3948;-490;0;0;-92;-1627;-2988;-4675
NC_009525.1	2057264	2058226	963	*	963	2058111	199	3.29144	1.26752	1.19082	Mtb_H37Ra_peak_184b	Promoter (<=1kb)	1	2056955	2057281	327	2	MRA_RS09570	MRA_RS09570	0	MRA_RS09555;MRA_RS09560;MRA_RS09565;MRA_RS09570;MRA_RS09580;MRA_RS09585;MRA_RS09590;MRA_RS09595;MRA_RS09600	MRA_RS09555;MRA_RS09560;MRA_RS09565;MRA_RS09570;MRA_RS09580;MRA_RS09585;MRA_RS09590;MRA_RS09595;MRA_RS09600	5331;3948;-490;0;0;-92;-1627;-2988;-4675
NC_009525.1	2158264	2158482	219	*	219	2158367	218	3.65437	1.27507	1.39491	Mtb_H37Ra_peak_185	Promoter (<=1kb)	1	2157594	2158886	1293	1	MRA_RS10055	cinA	670	MRA_RS10025;MRA_RS10030;dtd;MRA_RS10040;lipJ;cinA;nanT;MRA_RS10065;MRA_RS10070;aao;MRA_RS10080;MRA_RS10085;MRA_RS22695;MRA_RS22700	MRA_RS10025;MRA_RS10030;MRA_RS10035;MRA_RS10040;MRA_RS10050;MRA_RS10055;MRA_RS10060;MRA_RS10065;MRA_RS10070;MRA_RS10075;MRA_RS10080;MRA_RS10085;MRA_RS22695;MRA_RS22700	5811;-3886;-3450;3392;-699;0;1724;-1814;-2404;3845;4345;5149;-2603;2362
NC_009525.1	2180505	2180761	257	*	257	2180626	247	5.02151	1.32385	2.28735	Mtb_H37Ra_peak_186	Promoter (<=1kb)	1	2177581	2180544	2964	2	MRA_RS10140	MRA_RS10140	0	MRA_RS10135;MRA_RS10140;MRA_RS10145;MRA_RS10150;lppF;MRA_RS10160;lipD	MRA_RS10135;MRA_RS10140;MRA_RS10145;MRA_RS10150;MRA_RS10155;MRA_RS10160;MRA_RS10165	-3262;0;696;-794;2966;-3238;-4404
NC_009525.1	2205745	2206035	291	*	291	2205917	204	3.88386	1.29921	1.52429	Mtb_H37Ra_peak_187	Promoter (<=1kb)	1	2205243	2205833	591	2	MRA_RS10270	MRA_RS10270	0	MRA_RS10235;ephB;MRA_RS10245;MRA_RS10250;MRA_RS10255;MRA_RS10260;MRA_RS10270;MRA_RS10275;lppG;MRA_RS10285;MRA_RS10290;MRA_RS10295;MRA_RS10300;MRA_RS10305;MRA_RS10310;MRA_RS10315;MRA_RS10320;mazE5	MRA_RS10235;MRA_RS10240;MRA_RS10245;MRA_RS10250;MRA_RS10255;MRA_RS10260;MRA_RS10270;MRA_RS10275;MRA_RS10280;MRA_RS10285;MRA_RS10290;MRA_RS10295;MRA_RS10300;MRA_RS10305;MRA_RS10310;MRA_RS10315;MRA_RS10320;MRA_RS21490	7350;4819;3752;3240;2182;-873;0;0;1824;-1888;2464;2928;3841;4053;4350;-4590;-4802;-499
NC_009525.1	2239484	2240428	945	*	945	2239837	374	29.6128	1.91126	25.6966	Mtb_H37Ra_peak_188	Promoter (<=1kb)	1	2238891	2239802	912	2	MRA_RS10500	MRA_RS10500	0	nrdF;MRA_RS10475;MRA_RS10480;MRA_RS10485;cfp21;MRA_RS10495;MRA_RS10500;lysE;MRA_RS10510;erm(37);MRA_RS10520;MRA_RS10525;MRA_RS10530;MRA_RS10535;mazF6;MRA_RS10545;ctpG;MRA_RS23535	MRA_RS10470;MRA_RS10475;MRA_RS10480;MRA_RS10485;MRA_RS10490;MRA_RS10495;MRA_RS10500;MRA_RS10505;MRA_RS10510;MRA_RS10515;MRA_RS10520;MRA_RS10525;MRA_RS10530;MRA_RS10535;MRA_RS10540;MRA_RS10545;MRA_RS10550;MRA_RS23535	-4396;-3752;-3483;3340;-1023;908;0;0;0;-1152;2771;3109;-3195;3688;4121;4363;6778;-1871
NC_009525.1	2240980	2241495	516	*	516	2241110	242	4.96471	1.32505	2.24274	Mtb_H37Ra_peak_189	Promoter (<=1kb)	1	2240926	2241354	429	1	MRA_RS10510	MRA_RS10510	54	MRA_RS10480;MRA_RS10485;cfp21;MRA_RS10495;MRA_RS10500;lysE;MRA_RS10510;erm(37);MRA_RS10520;MRA_RS10525;MRA_RS10530;MRA_RS10535;mazF6;MRA_RS10545;ctpG;MRA_RS23535	MRA_RS10480;MRA_RS10485;MRA_RS10490;MRA_RS10495;MRA_RS10500;MRA_RS10505;MRA_RS10510;MRA_RS10515;MRA_RS10520;MRA_RS10525;MRA_RS10530;MRA_RS10535;MRA_RS10540;MRA_RS10545;MRA_RS10550;MRA_RS23535	-4979;4836;-2519;2404;0;0;0;-85;1704;2042;-2128;2621;3054;3296;5711;-804
NC_009525.1	2252215	2253314	1100	*	1100	2252803	206	4.13477	1.31189	1.67766	Mtb_H37Ra_peak_190	Promoter (2-3kb)	1	2250059	2252776	2718	1	MRA_RS10575	ctpF	2156	MRA_RS10555;cmtR;MRA_RS10565;MRA_RS10570;ctpF;MRA_RS10580;MRA_RS10585;MRA_RS10590;MRA_RS10595;MRA_RS10600	MRA_RS10555;MRA_RS10560;MRA_RS10565;MRA_RS10570;MRA_RS10575;MRA_RS10580;MRA_RS10585;MRA_RS10590;MRA_RS10595;MRA_RS10600	-4740;-4331;4174;3311;0;0;1724;0;0;0
NC_009525.1	2256220	2257240	1021	*	1021	2256403	217	5.18792	1.35811	2.40666	Mtb_H37Ra_peak_191a	Promoter (<=1kb)	1	2256732	2257484	753	1	MRA_RS10595	MRA_RS10595	0	ctpF;MRA_RS10580;MRA_RS10585;MRA_RS10590;MRA_RS10595;MRA_RS10600;MRA_RS10605;MRA_RS10615;MRA_RS10620;otsB;MRA_RS22710	MRA_RS10575;MRA_RS10580;MRA_RS10585;MRA_RS10590;MRA_RS10595;MRA_RS10600;MRA_RS10605;MRA_RS10615;MRA_RS10620;MRA_RS10625;MRA_RS22710	0;0;-1182;0;0;0;1912;0;0;0;2117
NC_009525.1	2256220	2257240	1021	*	1021	2256777	215	5.36081	1.36892	2.52797	Mtb_H37Ra_peak_191b	Promoter (<=1kb)	1	2256732	2257484	753	1	MRA_RS10595	MRA_RS10595	0	ctpF;MRA_RS10580;MRA_RS10585;MRA_RS10590;MRA_RS10595;MRA_RS10600;MRA_RS10605;MRA_RS10615;MRA_RS10620;otsB;MRA_RS22710	MRA_RS10575;MRA_RS10580;MRA_RS10585;MRA_RS10590;MRA_RS10595;MRA_RS10600;MRA_RS10605;MRA_RS10615;MRA_RS10620;MRA_RS10625;MRA_RS22710	0;0;-1182;0;0;0;1912;0;0;0;2117
NC_009525.1	2257489	2258033	545	*	545	2257654	196	2.96011	1.24851	1.00636	Mtb_H37Ra_peak_192	Promoter (<=1kb)	1	2257560	2258342	783	1	MRA_RS10600	MRA_RS10600	0	ctpF;MRA_RS10580;MRA_RS10585;MRA_RS10590;MRA_RS10595;MRA_RS10600;MRA_RS10605;MRA_RS10615;MRA_RS10620;otsB;MRA_RS22710	MRA_RS10575;MRA_RS10580;MRA_RS10585;MRA_RS10590;MRA_RS10595;MRA_RS10600;MRA_RS10605;MRA_RS10615;MRA_RS10620;MRA_RS10625;MRA_RS22710	0;0;-2451;0;0;0;1119;0;0;0;1324
NC_009525.1	2260549	2261012	464	*	464	2260775	213	3.96753	1.29656	1.59003	Mtb_H37Ra_peak_193	Promoter (<=1kb)	1	2259378	2260874	1497	2	MRA_RS10615	MRA_RS10615	0	MRA_RS10590;MRA_RS10595;MRA_RS10600;MRA_RS10605;MRA_RS10615;MRA_RS10620;otsB;fdxA;MRA_RS22710	MRA_RS10590;MRA_RS10595;MRA_RS10600;MRA_RS10605;MRA_RS10615;MRA_RS10620;MRA_RS10625;MRA_RS10630;MRA_RS22710	0;0;0;-1397;0;0;0;0;-1192
NC_009525.1	2262973	2264149	1177	*	1177	2263114	197	3.06853	1.25485	1.0651	Mtb_H37Ra_peak_194a	Promoter (1-2kb)	1	2261902	2265885	3984	1	MRA_RS10625	otsB	1071	MRA_RS10600;MRA_RS10605;MRA_RS10615;MRA_RS10620;otsB;fdxA;MRA_RS10635;MRA_RS10640;MRA_RS10645;MRA_RS10650;MRA_RS22710	MRA_RS10600;MRA_RS10605;MRA_RS10615;MRA_RS10620;MRA_RS10625;MRA_RS10630;MRA_RS10635;MRA_RS10640;MRA_RS10645;MRA_RS10650;MRA_RS22710	0;-3821;0;0;0;0;3537;-3796;-4024;5036;-3616
NC_009525.1	2262973	2264149	1177	*	1177	2263367	203	3.76138	1.29287	1.4527	Mtb_H37Ra_peak_194b	Promoter (1-2kb)	1	2261902	2265885	3984	1	MRA_RS10625	otsB	1071	MRA_RS10600;MRA_RS10605;MRA_RS10615;MRA_RS10620;otsB;fdxA;MRA_RS10635;MRA_RS10640;MRA_RS10645;MRA_RS10650;MRA_RS22710	MRA_RS10600;MRA_RS10605;MRA_RS10615;MRA_RS10620;MRA_RS10625;MRA_RS10630;MRA_RS10635;MRA_RS10640;MRA_RS10645;MRA_RS10650;MRA_RS22710	0;-3821;0;0;0;0;3537;-3796;-4024;5036;-3616
NC_009525.1	2262973	2264149	1177	*	1177	2263957	215	3.85516	1.28867	1.52429	Mtb_H37Ra_peak_194c	Promoter (1-2kb)	1	2261902	2265885	3984	1	MRA_RS10625	otsB	1071	MRA_RS10600;MRA_RS10605;MRA_RS10615;MRA_RS10620;otsB;fdxA;MRA_RS10635;MRA_RS10640;MRA_RS10645;MRA_RS10650;MRA_RS22710	MRA_RS10600;MRA_RS10605;MRA_RS10615;MRA_RS10620;MRA_RS10625;MRA_RS10630;MRA_RS10635;MRA_RS10640;MRA_RS10645;MRA_RS10650;MRA_RS22710	0;-3821;0;0;0;0;3537;-3796;-4024;5036;-3616
NC_009525.1	2265098	2266359	1262	*	1262	2265769	229	2.85225	1.22133	0.94867	Mtb_H37Ra_peak_195	Promoter (<=1kb)	1	2265984	2266328	345	2	MRA_RS10630	fdxA	0	MRA_RS10615;MRA_RS10620;otsB;fdxA;MRA_RS10635;MRA_RS10640;MRA_RS10645;MRA_RS10650;MRA_RS10655;MRA_RS10660;MRA_RS22195;MRA_RS23540;MRA_RS23545	MRA_RS10615;MRA_RS10620;MRA_RS10625;MRA_RS10630;MRA_RS10635;MRA_RS10640;MRA_RS10645;MRA_RS10650;MRA_RS10655;MRA_RS10660;MRA_RS22195;MRA_RS23540;MRA_RS23545	0;0;0;0;1327;-1586;-1814;2826;-2927;-4071;3977;-4720;5244
NC_009525.1	2278157	2278421	265	*	265	2278354	244	2.92861	1.21809	1.00368	Mtb_H37Ra_peak_196	Promoter (<=1kb)	1	2278168	2278563	396	2	MRA_RS10715	MRA_RS10715	142	MRA_RS10675;MRA_RS10680;MRA_RS10685;MRA_RS10690;MRA_RS10695;MRA_RS10700;MRA_RS10710;MRA_RS10715;MRA_RS10720;MRA_RS10725;MRA_RS10730;dosT;MRA_RS21520	MRA_RS10675;MRA_RS10680;MRA_RS10685;MRA_RS10690;MRA_RS10695;MRA_RS10700;MRA_RS10710;MRA_RS10715;MRA_RS10720;MRA_RS10725;MRA_RS10730;MRA_RS10735;MRA_RS21520	4831;4259;2977;2268;-1537;-1147;-149;0;1719;3227;4226;5987;-533
NC_009525.1	2291453	2291725	273	*	273	2291570	193	2.64706	1.2295	0.836137	Mtb_H37Ra_peak_197	Promoter (<=1kb)	1	2291514	2292002	489	1	MRA_RS10775	MRA_RS10775	0	MRA_RS10750;hspX;acg;MRA_RS10765;MRA_RS10770;MRA_RS10775;MRA_RS10780;MRA_RS10785;ugpC;MRA_RS10795;MRA_RS10800;MRA_RS10805	MRA_RS10750;MRA_RS10755;MRA_RS10760;MRA_RS10765;MRA_RS10770;MRA_RS10775;MRA_RS10780;MRA_RS10785;MRA_RS10790;MRA_RS10795;MRA_RS10800;MRA_RS10805	-3067;-2621;2424;-471;0;0;-274;1896;0;3816;0;0
NC_009525.1	2293946	2294370	425	*	425	2294151	191	2.44856	1.21682	0.731164	Mtb_H37Ra_peak_198	Promoter (<=1kb)	1	2293623	2294696	1074	2	MRA_RS10790	ugpC	326	acg;MRA_RS10765;MRA_RS10770;MRA_RS10775;MRA_RS10780;MRA_RS10785;ugpC;MRA_RS10795;MRA_RS10800;MRA_RS10805;MRA_RS10810;pncA;MRA_RS10820	MRA_RS10760;MRA_RS10765;MRA_RS10770;MRA_RS10775;MRA_RS10780;MRA_RS10785;MRA_RS10790;MRA_RS10795;MRA_RS10800;MRA_RS10805;MRA_RS10810;MRA_RS10815;MRA_RS10820	4917;-2964;0;0;1947;-325;0;1171;0;0;4211;4771;5162
NC_009525.1	2296130	2296524	395	*	395	2296229	198	3.06052	1.25361	1.0651	Mtb_H37Ra_peak_199	Promoter (<=1kb)	1	2295528	2296430	903	2	MRA_RS10800	MRA_RS10800	0	MRA_RS10770;MRA_RS10775;MRA_RS10780;MRA_RS10785;ugpC;MRA_RS10795;MRA_RS10800;MRA_RS10805;MRA_RS10810;pncA;MRA_RS10820;lipT;MRA_RS10830	MRA_RS10770;MRA_RS10775;MRA_RS10780;MRA_RS10785;MRA_RS10790;MRA_RS10795;MRA_RS10800;MRA_RS10805;MRA_RS10810;MRA_RS10815;MRA_RS10820;MRA_RS10825;MRA_RS10830	0;0;4131;-2509;0;-589;0;0;2057;2617;3008;4566;-4645
NC_009525.1	2343627	2343972	346	*	346	2343780	264	5.0136	1.31109	2.28157	Mtb_H37Ra_peak_200	Promoter (<=1kb)	1	2343223	2344194	972	2	MRA_RS10995	MRA_RS10995	222	cobM;cbiE;MRA_RS10975;MRA_RS10980;MRA_RS10985;MRA_RS10995;MRA_RS11000;MRA_RS11005;MRA_RS11010;MRA_RS11015;MRA_RS11030;MRA_RS22725;MRA_RS23225;MRA_RS23230	MRA_RS10965;MRA_RS10970;MRA_RS10975;MRA_RS10980;MRA_RS10985;MRA_RS10995;MRA_RS11000;MRA_RS11005;MRA_RS11010;MRA_RS11015;MRA_RS11030;MRA_RS22725;MRA_RS23225;MRA_RS23230	-4750;-3581;-2764;2734;-848;0;522;-987;-1283;-3234;-4637;-4255;-3865;4373
NC_009525.1	2393648	2393851	204	*	204	2393741	194	2.24232	1.20008	0.63347	Mtb_H37Ra_peak_201	Promoter (2-3kb)	1	2392391	2395969	3579	2	MRA_RS11250	metH	2118	MRA_RS11225;MRA_RS11230;hisG;hisE;MRA_RS11245;metH;MRA_RS11255;MRA_RS11260;MRA_RS11270;MRA_RS23450	MRA_RS11225;MRA_RS11230;MRA_RS11235;MRA_RS11240;MRA_RS11245;MRA_RS11250;MRA_RS11255;MRA_RS11260;MRA_RS11270;MRA_RS23450	5360;-4019;-3086;-2802;2675;0;-2344;4023;-4667;4226
NC_009525.1	2508178	2508413	236	*	236	2508298	206	4.13477	1.31189	1.67766	Mtb_H37Ra_peak_202	Promoter (<=1kb)	1	2507644	2508489	846	1	MRA_RS11805	panB	534	MRA_RS11785;caeB;caeA;MRA_RS11800;panB;MRA_RS11810;MRA_RS11815;MRA_RS11820;MRA_RS11825;MRA_RS11830;rna-MRA_RS20885	MRA_RS11785;MRA_RS11790;MRA_RS11795;MRA_RS11800;MRA_RS11805;MRA_RS11810;MRA_RS11815;MRA_RS11820;MRA_RS11825;MRA_RS11830;MRA_RS20885	-4534;-2877;-1253;-830;0;-321;-2412;4227;4961;6097;2303
NC_009525.1	2529160	2529537	378	*	378	2529221	191	2.34731	1.20951	0.681233	Mtb_H37Ra_peak_203	Promoter (<=1kb)	1	2529361	2530614	1254	1	MRA_RS11925	kasB	0	aceE;MRA_RS11905;fabD;acpM;kasA;kasB;MRA_RS11930;MRA_RS11935;MRA_RS11940	MRA_RS11900;MRA_RS11905;MRA_RS11910;MRA_RS11915;MRA_RS11920;MRA_RS11925;MRA_RS11930;MRA_RS11935;MRA_RS11940	6806;3954;2471;1487;0;0;-1108;-2653;5159
NC_009525.1	2537073	2537760	688	*	688	2537155	194	2.70776	1.233	0.881245	Mtb_H37Ra_peak_204	Promoter (<=1kb)	1	2536893	2537822	930	1	MRA_RS11955	MRA_RS11955	180	MRA_RS11935;MRA_RS11940;MRA_RS11945;MRA_RS11950;MRA_RS11955;MRA_RS11960;MRA_RS11965;MRA_RS11970;MRA_RS11975;MRA_RS11980;MRA_RS11985;MRA_RS11990;mscR	MRA_RS11935;MRA_RS11940;MRA_RS11945;MRA_RS11950;MRA_RS11955;MRA_RS11960;MRA_RS11965;MRA_RS11970;MRA_RS11975;MRA_RS11980;MRA_RS11985;MRA_RS11990;MRA_RS11995	4883;-2377;-1814;1766;0;-128;1119;1318;-1238;0;2966;4041;-4389
NC_009525.1	2539370	2539858	489	*	489	2539662	251	3.18297	1.2288	1.12902	Mtb_H37Ra_peak_205	Promoter (<=1kb)	1	2539245	2539757	513	2	MRA_RS11980	MRA_RS11980	0	MRA_RS11940;MRA_RS11945;MRA_RS11950;MRA_RS11955;MRA_RS11960;MRA_RS11965;MRA_RS11970;MRA_RS11975;MRA_RS11980;MRA_RS11985;MRA_RS11990;mscR;MRA_RS12000;lnt	MRA_RS11940;MRA_RS11945;MRA_RS11950;MRA_RS11955;MRA_RS11960;MRA_RS11965;MRA_RS11970;MRA_RS11975;MRA_RS11980;MRA_RS11985;MRA_RS11990;MRA_RS11995;MRA_RS12000;MRA_RS12005	-4674;-4111;4063;0;1482;-491;-292;372;0;868;1943;-2291;-3376;5598
NC_009525.1	2551046	2551919	874	*	874	2551568	206	3.58718	1.28015	1.3681	Mtb_H37Ra_peak_206	Promoter (1-2kb)	1	2550008	2551294	1287	1	MRA_RS12025	cyp124	1038	MRA_RS12010;MRA_RS12015;MRA_RS12020;cyp124;MRA_RS12030;MRA_RS12035;MRA_RS12040;MRA_RS12045;MRA_RS12050;MRA_RS12055;MRA_RS12060;MRA_RS12065;mazE8	MRA_RS12010;MRA_RS12015;MRA_RS12020;MRA_RS12025;MRA_RS12030;MRA_RS12035;MRA_RS12040;MRA_RS12045;MRA_RS12050;MRA_RS12055;MRA_RS12060;MRA_RS12065;MRA_RS23260	5501;-2792;2442;0;0;0;0;0;-3317;-3722;-4087;4790;5072
NC_009525.1	2552243	2552853	611	*	611	2552353	195	2.85372	1.24217	0.94867	Mtb_H37Ra_peak_207a	Promoter (<=1kb)	1	2551548	2552714	1167	2	MRA_RS12030	MRA_RS12030	0	MRA_RS12015;MRA_RS12020;cyp124;MRA_RS12030;MRA_RS12035;MRA_RS12040;MRA_RS12045;MRA_RS12050;MRA_RS12055;MRA_RS12060;MRA_RS12065;MRA_RS12070;cyp121;mazE8	MRA_RS12015;MRA_RS12020;MRA_RS12025;MRA_RS12030;MRA_RS12035;MRA_RS12040;MRA_RS12045;MRA_RS12050;MRA_RS12055;MRA_RS12060;MRA_RS12065;MRA_RS12070;MRA_RS12075;MRA_RS23260	-3989;3639;0;0;0;0;0;-2383;-2788;-3153;3856;-4159;0;4138
NC_009525.1	2552243	2552853	611	*	611	2552746	195	2.85372	1.24217	0.94867	Mtb_H37Ra_peak_207b	Promoter (<=1kb)	1	2551548	2552714	1167	2	MRA_RS12030	MRA_RS12030	0	MRA_RS12015;MRA_RS12020;cyp124;MRA_RS12030;MRA_RS12035;MRA_RS12040;MRA_RS12045;MRA_RS12050;MRA_RS12055;MRA_RS12060;MRA_RS12065;MRA_RS12070;cyp121;mazE8	MRA_RS12015;MRA_RS12020;MRA_RS12025;MRA_RS12030;MRA_RS12035;MRA_RS12040;MRA_RS12045;MRA_RS12050;MRA_RS12055;MRA_RS12060;MRA_RS12065;MRA_RS12070;MRA_RS12075;MRA_RS23260	-3989;3639;0;0;0;0;0;-2383;-2788;-3153;3856;-4159;0;4138
NC_009525.1	2553100	2553936	837	*	837	2553583	208	3.55911	1.27695	1.34731	Mtb_H37Ra_peak_208	Promoter (<=1kb)	1	2552711	2554180	1470	2	MRA_RS12035	MRA_RS12035	244	MRA_RS12015;MRA_RS12020;cyp124;MRA_RS12030;MRA_RS12035;MRA_RS12040;MRA_RS12045;MRA_RS12050;MRA_RS12055;MRA_RS12060;MRA_RS12065;MRA_RS12070;cyp121;mazE8	MRA_RS12015;MRA_RS12020;MRA_RS12025;MRA_RS12030;MRA_RS12035;MRA_RS12040;MRA_RS12045;MRA_RS12050;MRA_RS12055;MRA_RS12060;MRA_RS12065;MRA_RS12070;MRA_RS12075;MRA_RS23260	-4846;4496;0;0;0;0;0;-1300;-1705;-2070;2773;-3076;0;3055
NC_009525.1	2554225	2555052	828	*	828	2554329	206	4.13477	1.31189	1.67766	Mtb_H37Ra_peak_209	Promoter (<=1kb)	1	2554193	2554525	333	2	MRA_RS12040	MRA_RS12040	0	MRA_RS12020;cyp124;MRA_RS12030;MRA_RS12035;MRA_RS12040;MRA_RS12045;MRA_RS12050;MRA_RS12055;MRA_RS12060;MRA_RS12065;MRA_RS12070;cyp121;MRA_RS12080;mazE8	MRA_RS12020;MRA_RS12025;MRA_RS12030;MRA_RS12035;MRA_RS12040;MRA_RS12045;MRA_RS12050;MRA_RS12055;MRA_RS12060;MRA_RS12065;MRA_RS12070;MRA_RS12075;MRA_RS12080;MRA_RS23260	5621;0;0;0;0;0;-184;-589;-954;1657;-1960;0;0;1939
NC_009525.1	2558201	2559695	1495	*	1495	2558442	210	4.66022	1.33724	2.02868	Mtb_H37Ra_peak_210	Promoter (<=1kb)	1	2557653	2558843	1191	1	MRA_RS12075	cyp121	548	MRA_RS12035;MRA_RS12040;MRA_RS12045;MRA_RS12050;MRA_RS12055;MRA_RS12060;MRA_RS12065;MRA_RS12070;cyp121;MRA_RS12080;MRA_RS12095;pitB;mazE8	MRA_RS12035;MRA_RS12040;MRA_RS12045;MRA_RS12050;MRA_RS12055;MRA_RS12060;MRA_RS12065;MRA_RS12070;MRA_RS12075;MRA_RS12080;MRA_RS12095;MRA_RS12100;MRA_RS23260	0;0;0;2965;2560;2195;-1492;1189;0;0;-1769;0;-1210
NC_009525.1	2562919	2563727	809	*	809	2563052	213	3.36654	1.26189	1.24591	Mtb_H37Ra_peak_211a	Promoter (<=1kb)	1	2563077	2564735	1659	1	MRA_RS12100	pitB	0	cyp121;MRA_RS12080;MRA_RS12095;pitB;MRA_RS12105;lipM;MRA_RS12120;MRA_RS21595	MRA_RS12075;MRA_RS12080;MRA_RS12095;MRA_RS12100;MRA_RS12105;MRA_RS12115;MRA_RS12120;MRA_RS21595	0;0;1455;0;2053;-2322;-3650;-2118
NC_009525.1	2562919	2563727	809	*	809	2563399	203	2.55677	1.21707	0.789809	Mtb_H37Ra_peak_211b	Promoter (<=1kb)	1	2563077	2564735	1659	1	MRA_RS12100	pitB	0	cyp121;MRA_RS12080;MRA_RS12095;pitB;MRA_RS12105;lipM;MRA_RS12120;MRA_RS21595	MRA_RS12075;MRA_RS12080;MRA_RS12095;MRA_RS12100;MRA_RS12105;MRA_RS12115;MRA_RS12120;MRA_RS21595	0;0;1455;0;2053;-2322;-3650;-2118
NC_009525.1	2564306	2564570	265	*	265	2564477	194	2.74937	1.23583	0.891276	Mtb_H37Ra_peak_212	Promoter (1-2kb)	1	2563077	2564735	1659	1	MRA_RS12100	pitB	1229	MRA_RS12080;MRA_RS12095;pitB;MRA_RS12105;lipM;MRA_RS12120;MRA_RS12125;MRA_RS21595	MRA_RS12080;MRA_RS12095;MRA_RS12100;MRA_RS12105;MRA_RS12115;MRA_RS12120;MRA_RS12125;MRA_RS21595	0;2842;0;1210;-1479;-2807;4903;-1275
NC_009525.1	2605362	2605969	608	*	608	2605470	196	2.30654	1.20363	0.66777	Mtb_H37Ra_peak_213	Promoter (<=1kb)	1	2605265	2606113	849	2	MRA_RS12340	ddaH	144	uspB;uspC;MRA_RS12320;rocE;MRA_RS12330;MRA_RS12335;ddaH;MRA_RS12345;MRA_RS12350;MRA_RS12355;MRA_RS12360;MRA_RS12370;MRA_RS23555	MRA_RS12310;MRA_RS12315;MRA_RS12320;MRA_RS12325;MRA_RS12330;MRA_RS12335;MRA_RS12340;MRA_RS12345;MRA_RS12350;MRA_RS12355;MRA_RS12360;MRA_RS12370;MRA_RS23555	5761;4940;-2732;-1305;-759;-94;0;-269;1792;3759;-3923;-4666;-4449
NC_009525.1	2611805	2612599	795	*	795	2612208	196	2.96011	1.24851	1.00636	Mtb_H37Ra_peak_214a	Promoter (<=1kb)	1	2611818	2613365	1548	2	MRA_RS12375	MRA_RS12375	766	MRA_RS12350;MRA_RS12355;MRA_RS12360;MRA_RS12370;MRA_RS12375;lppP;MRA_RS12385;mez;stp;MRA_RS23460;MRA_RS23555	MRA_RS12350;MRA_RS12355;MRA_RS12360;MRA_RS12370;MRA_RS12375;MRA_RS12380;MRA_RS12385;MRA_RS12395;MRA_RS12400;MRA_RS23460;MRA_RS23555	-4044;-2077;1913;1170;0;0;0;0;5626;-2255;1387
NC_009525.1	2611805	2612599	795	*	795	2612472	195	2.85372	1.24217	0.94867	Mtb_H37Ra_peak_214b	Promoter (<=1kb)	1	2611818	2613365	1548	2	MRA_RS12375	MRA_RS12375	766	MRA_RS12350;MRA_RS12355;MRA_RS12360;MRA_RS12370;MRA_RS12375;lppP;MRA_RS12385;mez;stp;MRA_RS23460;MRA_RS23555	MRA_RS12350;MRA_RS12355;MRA_RS12360;MRA_RS12370;MRA_RS12375;MRA_RS12380;MRA_RS12385;MRA_RS12395;MRA_RS12400;MRA_RS23460;MRA_RS23555	-4044;-2077;1913;1170;0;0;0;0;5626;-2255;1387
NC_009525.1	2612817	2613208	392	*	392	2612984	189	2.25828	1.20415	0.63347	Mtb_H37Ra_peak_215	Promoter (<=1kb)	1	2611818	2613365	1548	2	MRA_RS12375	MRA_RS12375	157	MRA_RS12355;MRA_RS12360;MRA_RS12370;MRA_RS12375;lppP;MRA_RS12385;mez;stp;MRA_RS23460;MRA_RS23555	MRA_RS12355;MRA_RS12360;MRA_RS12370;MRA_RS12375;MRA_RS12380;MRA_RS12385;MRA_RS12395;MRA_RS12400;MRA_RS23460;MRA_RS23555	-3089;2925;2182;0;0;0;0;5017;-1646;2399
NC_009525.1	2613532	2614270	739	*	739	2613621	189	2.25828	1.20415	0.63347	Mtb_H37Ra_peak_216a	Promoter (<=1kb)	1	2613599	2614126	528	2	MRA_RS12380	lppP	0	MRA_RS12355;MRA_RS12360;MRA_RS12370;MRA_RS12375;lppP;MRA_RS12385;mez;stp;cysK;MRA_RS23460;MRA_RS23555	MRA_RS12355;MRA_RS12360;MRA_RS12370;MRA_RS12375;MRA_RS12380;MRA_RS12385;MRA_RS12395;MRA_RS12400;MRA_RS12405;MRA_RS23460;MRA_RS23555	-3804;3640;2897;0;0;0;0;3955;-4430;-584;3114
NC_009525.1	2613532	2614270	739	*	739	2613923	200	3.40591	1.27386	1.25275	Mtb_H37Ra_peak_216b	Promoter (<=1kb)	1	2613599	2614126	528	2	MRA_RS12380	lppP	0	MRA_RS12355;MRA_RS12360;MRA_RS12370;MRA_RS12375;lppP;MRA_RS12385;mez;stp;cysK;MRA_RS23460;MRA_RS23555	MRA_RS12355;MRA_RS12360;MRA_RS12370;MRA_RS12375;MRA_RS12380;MRA_RS12385;MRA_RS12395;MRA_RS12400;MRA_RS12405;MRA_RS23460;MRA_RS23555	-3804;3640;2897;0;0;0;0;3955;-4430;-584;3114
NC_009525.1	2615615	2615822	208	*	208	2615719	194	2.5489	1.22203	0.784088	Mtb_H37Ra_peak_217	Promoter (<=1kb)	1	2615012	2616658	1647	1	MRA_RS12395	mez	603	MRA_RS12370;MRA_RS12375;lppP;MRA_RS12385;mez;stp;cysK;cysE;MRA_RS12415;MRA_RS23460	MRA_RS12370;MRA_RS12375;MRA_RS12380;MRA_RS12385;MRA_RS12395;MRA_RS12400;MRA_RS12405;MRA_RS12410;MRA_RS12415;MRA_RS23460	4980;0;0;0;0;2403;-2878;-3814;-4919;761
NC_009525.1	2670825	2671078	254	*	254	2670948	196	2.96011	1.24851	1.00636	Mtb_H37Ra_peak_218	Promoter (2-3kb)	1	2669668	2674038	4371	2	MRA_RS12645	mbtF	2960	dnaJ;hrcA;MRA_RS12625;MRA_RS12630;mbtH;mbtG;mbtF;mbtE	MRA_RS12615;MRA_RS12620;MRA_RS12625;MRA_RS12630;MRA_RS12635;MRA_RS12640;MRA_RS12645;MRA_RS12650	-4870;-3764;3592;-2742;-2427;-1154;0;0
NC_009525.1	2674782	2674997	216	*	216	2674888	189	2.25828	1.20415	0.63347	Mtb_H37Ra_peak_219	Exon (mbtE/MRA_RS12650, exon 1 of 1)	1	2674035	2679230	5196	2	MRA_RS12650	mbtE	4233	mbtF;mbtE;mbtD	MRA_RS12645;MRA_RS12650;MRA_RS12655	0;0;7240
NC_009525.1	2707861	2708352	492	*	492	2708170	204	3.35661	1.26778	1.23808	Mtb_H37Ra_peak_220	Promoter (<=1kb)	1	2707764	2708615	852	2	MRA_RS12760	cysT	263	MRA_RS12730;aprA;aprB;MRA_RS12745;MRA_RS12750;cysW;cysT;subI;MRA_RS12770;MRA_RS12775;MRA_RS12780;lppR;lepA	MRA_RS12730;MRA_RS12735;MRA_RS12740;MRA_RS12745;MRA_RS12750;MRA_RS12755;MRA_RS12760;MRA_RS12765;MRA_RS12770;MRA_RS12775;MRA_RS12780;MRA_RS12785;MRA_RS12790	5821;3669;3342;3094;-929;-94;0;1330;-1344;1861;-2031;4906;6864
NC_009525.1	2719769	2720289	521	*	521	2719868	197	3.06853	1.25485	1.0651	Mtb_H37Ra_peak_221	Promoter (<=1kb)	1	2719301	2720278	978	2	MRA_RS12825	MRA_RS12825	0	lepA;MRA_RS12800;MRA_RS12805;MRA_RS12810;MRA_RS12820;MRA_RS12825;MRA_RS12830;rpsT;holA;MRA_RS12845;MRA_RS12850;MRA_RS23275	MRA_RS12790;MRA_RS12800;MRA_RS12805;MRA_RS12810;MRA_RS12820;MRA_RS12825;MRA_RS12830;MRA_RS12835;MRA_RS12840;MRA_RS12845;MRA_RS12850;MRA_RS23275	-4553;4565;-3364;3104;-468;0;0;0;0;4555;5463;1736
NC_009525.1	2722219	2722434	216	*	216	2722314	236	5.55243	1.35804	2.68458	Mtb_H37Ra_peak_222	Promoter (<=1kb)	1	2722043	2722303	261	1	MRA_RS12835	rpsT	176	MRA_RS12810;MRA_RS12820;MRA_RS12825;MRA_RS12830;rpsT;holA;MRA_RS12845;MRA_RS12850;eis;MRA_RS23275	MRA_RS12810;MRA_RS12820;MRA_RS12825;MRA_RS12830;MRA_RS12835;MRA_RS12840;MRA_RS12845;MRA_RS12850;MRA_RS12855;MRA_RS23275	5554;-2918;0;0;0;0;2410;3318;4884;4186
NC_009525.1	2738092	2738616	525	*	525	2738190	206	2.85547	1.23497	0.949575	Mtb_H37Ra_peak_223	Promoter (<=1kb)	1	2738161	2738748	588	1	MRA_RS12935	ahpC	0	MRA_RS12900;MRA_RS12910;MRA_RS12915;proA;ahpC;ahpD;MRA_RS12945;MRA_RS12950;MRA_RS12955;nrtS;MRA_RS12965;MRA_RS12970;MRA_RS22960	MRA_RS12900;MRA_RS12910;MRA_RS12915;MRA_RS12920;MRA_RS12935;MRA_RS12940;MRA_RS12945;MRA_RS12950;MRA_RS12955;MRA_RS12960;MRA_RS12965;MRA_RS12970;MRA_RS22960	-4347;-2816;-1941;-647;0;0;0;0;0;0;0;0;-202
NC_009525.1	2738827	2739453	627	*	627	2738978	197	2.67774	1.22899	0.859444	Mtb_H37Ra_peak_224a	Promoter (<=1kb)	1	2738774	2739307	534	1	MRA_RS12940	ahpD	53	MRA_RS12910;MRA_RS12915;proA;ahpC;ahpD;MRA_RS12945;MRA_RS12950;MRA_RS12955;nrtS;MRA_RS12965;MRA_RS12970;MRA_RS22960	MRA_RS12910;MRA_RS12915;MRA_RS12920;MRA_RS12935;MRA_RS12940;MRA_RS12945;MRA_RS12950;MRA_RS12955;MRA_RS12960;MRA_RS12965;MRA_RS12970;MRA_RS22960	-3551;-2676;-1382;0;0;0;0;0;0;0;0;-937
NC_009525.1	2738827	2739453	627	*	627	2739297	213	3.88534	1.29193	1.52498	Mtb_H37Ra_peak_224b	Promoter (<=1kb)	1	2738774	2739307	534	1	MRA_RS12940	ahpD	53	MRA_RS12910;MRA_RS12915;proA;ahpC;ahpD;MRA_RS12945;MRA_RS12950;MRA_RS12955;nrtS;MRA_RS12965;MRA_RS12970;MRA_RS22960	MRA_RS12910;MRA_RS12915;MRA_RS12920;MRA_RS12935;MRA_RS12940;MRA_RS12945;MRA_RS12950;MRA_RS12955;MRA_RS12960;MRA_RS12965;MRA_RS12970;MRA_RS22960	-3551;-2676;-1382;0;0;0;0;0;0;0;0;-937
NC_009525.1	2739615	2740817	1203	*	1203	2739839	216	4.11432	1.30229	1.67766	Mtb_H37Ra_peak_225a	Promoter (<=1kb)	1	2739304	2739888	585	2	MRA_RS12945	MRA_RS12945	0	MRA_RS12910;MRA_RS12915;proA;ahpC;ahpD;MRA_RS12945;MRA_RS12950;MRA_RS12955;nrtS;MRA_RS12965;MRA_RS12970;rbsK;MRA_RS22960	MRA_RS12910;MRA_RS12915;MRA_RS12920;MRA_RS12935;MRA_RS12940;MRA_RS12945;MRA_RS12950;MRA_RS12955;MRA_RS12960;MRA_RS12965;MRA_RS12970;MRA_RS12975;MRA_RS22960	-4339;-3464;-2170;0;0;0;0;0;0;0;0;-4381;-1725
NC_009525.1	2739615	2740817	1203	*	1203	2740351	228	4.20057	1.29754	1.73014	Mtb_H37Ra_peak_225b	Promoter (<=1kb)	1	2739304	2739888	585	2	MRA_RS12945	MRA_RS12945	0	MRA_RS12910;MRA_RS12915;proA;ahpC;ahpD;MRA_RS12945;MRA_RS12950;MRA_RS12955;nrtS;MRA_RS12965;MRA_RS12970;rbsK;MRA_RS22960	MRA_RS12910;MRA_RS12915;MRA_RS12920;MRA_RS12935;MRA_RS12940;MRA_RS12945;MRA_RS12950;MRA_RS12955;MRA_RS12960;MRA_RS12965;MRA_RS12970;MRA_RS12975;MRA_RS22960	-4339;-3464;-2170;0;0;0;0;0;0;0;0;-4381;-1725
NC_009525.1	2742026	2742723	698	*	698	2742232	189	2.25828	1.20415	0.63347	Mtb_H37Ra_peak_226a	Promoter (<=1kb)	1	2741083	2742528	1446	2	MRA_RS12965	MRA_RS12965	0	proA;ahpC;ahpD;MRA_RS12945;MRA_RS12950;MRA_RS12955;nrtS;MRA_RS12965;MRA_RS12970;rbsK;MRA_RS12980;nadE;MRA_RS22960	MRA_RS12920;MRA_RS12935;MRA_RS12940;MRA_RS12945;MRA_RS12950;MRA_RS12955;MRA_RS12960;MRA_RS12965;MRA_RS12970;MRA_RS12975;MRA_RS12980;MRA_RS12985;MRA_RS22960	-4581;0;0;0;0;0;0;0;0;-2475;-3621;0;-4136
NC_009525.1	2742026	2742723	698	*	698	2742491	192	2.54679	1.22316	0.78276	Mtb_H37Ra_peak_226b	Promoter (<=1kb)	1	2741083	2742528	1446	2	MRA_RS12965	MRA_RS12965	0	proA;ahpC;ahpD;MRA_RS12945;MRA_RS12950;MRA_RS12955;nrtS;MRA_RS12965;MRA_RS12970;rbsK;MRA_RS12980;nadE;MRA_RS22960	MRA_RS12920;MRA_RS12935;MRA_RS12940;MRA_RS12945;MRA_RS12950;MRA_RS12955;MRA_RS12960;MRA_RS12965;MRA_RS12970;MRA_RS12975;MRA_RS12980;MRA_RS12985;MRA_RS22960	-4581;0;0;0;0;0;0;0;0;-2475;-3621;0;-4136
NC_009525.1	2742911	2743209	299	*	299	2743034	190	2.35239	1.21048	0.681233	Mtb_H37Ra_peak_227	Promoter (1-2kb)	1	2742525	2744717	2193	2	MRA_RS12970	MRA_RS12970	1508	ahpC;ahpD;MRA_RS12945;MRA_RS12950;MRA_RS12955;nrtS;MRA_RS12965;MRA_RS12970;rbsK;MRA_RS12980;nadE	MRA_RS12935;MRA_RS12940;MRA_RS12945;MRA_RS12950;MRA_RS12955;MRA_RS12960;MRA_RS12965;MRA_RS12970;MRA_RS12975;MRA_RS12980;MRA_RS12985	0;0;0;0;0;0;0;0;-1989;-3135;0
NC_009525.1	2743557	2745027	1471	*	1471	2743726	192	2.54679	1.22316	0.78276	Mtb_H37Ra_peak_228a	Promoter (<=1kb)	1	2742525	2744717	2193	2	MRA_RS12970	MRA_RS12970	0	ahpC;ahpD;MRA_RS12945;MRA_RS12950;MRA_RS12955;nrtS;MRA_RS12965;MRA_RS12970;rbsK;MRA_RS12980;nadE;proB;MRA_RS23285	MRA_RS12935;MRA_RS12940;MRA_RS12945;MRA_RS12950;MRA_RS12955;MRA_RS12960;MRA_RS12965;MRA_RS12970;MRA_RS12975;MRA_RS12980;MRA_RS12985;MRA_RS12990;MRA_RS23285	0;0;0;0;0;0;0;0;-171;-1317;0;5188;-3650
NC_009525.1	2743557	2745027	1471	*	1471	2744135	208	4.39357	1.32456	1.84482	Mtb_H37Ra_peak_228b	Promoter (<=1kb)	1	2742525	2744717	2193	2	MRA_RS12970	MRA_RS12970	0	ahpC;ahpD;MRA_RS12945;MRA_RS12950;MRA_RS12955;nrtS;MRA_RS12965;MRA_RS12970;rbsK;MRA_RS12980;nadE;proB;MRA_RS23285	MRA_RS12935;MRA_RS12940;MRA_RS12945;MRA_RS12950;MRA_RS12955;MRA_RS12960;MRA_RS12965;MRA_RS12970;MRA_RS12975;MRA_RS12980;MRA_RS12985;MRA_RS12990;MRA_RS23285	0;0;0;0;0;0;0;0;-171;-1317;0;5188;-3650
NC_009525.1	2743557	2745027	1471	*	1471	2744747	213	5.07478	1.35625	2.31596	Mtb_H37Ra_peak_228c	Promoter (<=1kb)	1	2742525	2744717	2193	2	MRA_RS12970	MRA_RS12970	0	ahpC;ahpD;MRA_RS12945;MRA_RS12950;MRA_RS12955;nrtS;MRA_RS12965;MRA_RS12970;rbsK;MRA_RS12980;nadE;proB;MRA_RS23285	MRA_RS12935;MRA_RS12940;MRA_RS12945;MRA_RS12950;MRA_RS12955;MRA_RS12960;MRA_RS12965;MRA_RS12970;MRA_RS12975;MRA_RS12980;MRA_RS12985;MRA_RS12990;MRA_RS23285	0;0;0;0;0;0;0;0;-171;-1317;0;5188;-3650
NC_009525.1	2747656	2748020	365	*	365	2747782	216	3.20953	1.2505	1.14823	Mtb_H37Ra_peak_229	Promoter (<=1kb)	1	2746760	2748766	2007	2	MRA_RS12985	nadE	746	MRA_RS12970;rbsK;MRA_RS12980;nadE;proB;obgE;rpmA;rplU;dctA;MRA_RS23285	MRA_RS12970;MRA_RS12975;MRA_RS12980;MRA_RS12985;MRA_RS12990;MRA_RS12995;MRA_RS13000;MRA_RS13005;MRA_RS13010;MRA_RS23285	0;2458;1312;0;2195;3634;3980;4309;-4657;-657
NC_009525.1	2764423	2765121	699	*	699	2764516	240	4.70749	1.31414	2.06723	Mtb_H37Ra_peak_230	Promoter (<=1kb)	1	2764816	2764962	147	2	MRA_RS13055	MRA_RS13055	0	folC;valS;MRA_RS13040;rpfE;MRA_RS13050;MRA_RS13055;mobA;MRA_RS13065;MRA_RS13070;MRA_RS13075	MRA_RS13030;MRA_RS13035;MRA_RS13040;MRA_RS13045;MRA_RS13050;MRA_RS13055;MRA_RS13060;MRA_RS13065;MRA_RS13070;MRA_RS13075	-4857;-2200;-883;-275;0;0;0;1593;3551;5039
NC_009525.1	2799487	2799762	276	*	276	2799586	202	2.98112	1.24569	1.02222	Mtb_H37Ra_peak_231	Promoter (1-2kb)	1	2798882	2801251	2370	2	MRA_RS13220	MRA_RS13220	1489	ettA;MRA_RS13200;MRA_RS13215;MRA_RS13220;plsC;MRA_RS13230;lipQ	MRA_RS13195;MRA_RS13200;MRA_RS13215;MRA_RS13220;MRA_RS13225;MRA_RS13230;MRA_RS13235	-3477;-2905;-621;0;3228;4700;6194
NC_009525.1	2820830	2821171	342	*	342	2820929	195	2.85372	1.24217	0.94867	Mtb_H37Ra_peak_232a	Promoter (<=1kb)	1	2820726	2821907	1182	2	MRA_RS13295	bkdC	736	MRA_RS13265;MRA_RS13270;MRA_RS13275;MRA_RS13280;MRA_RS13285;MRA_RS13290;bkdC;bkdB;pdhA;citE;MRA_RS13315;MRA_RS13320	MRA_RS13265;MRA_RS13270;MRA_RS13275;MRA_RS13280;MRA_RS13285;MRA_RS13290;MRA_RS13295;MRA_RS13300;MRA_RS13305;MRA_RS13310;MRA_RS13315;MRA_RS13320	-2626;-2333;2197;1584;779;552;0;1779;0;0;0;0
NC_009525.1	2820830	2821171	342	*	342	2821010	198	3.17898	1.26119	1.12635	Mtb_H37Ra_peak_232b	Promoter (<=1kb)	1	2820726	2821907	1182	2	MRA_RS13295	bkdC	736	MRA_RS13265;MRA_RS13270;MRA_RS13275;MRA_RS13280;MRA_RS13285;MRA_RS13290;bkdC;bkdB;pdhA;citE;MRA_RS13315;MRA_RS13320	MRA_RS13265;MRA_RS13270;MRA_RS13275;MRA_RS13280;MRA_RS13285;MRA_RS13290;MRA_RS13295;MRA_RS13300;MRA_RS13305;MRA_RS13310;MRA_RS13315;MRA_RS13320	-2626;-2333;2197;1584;779;552;0;1779;0;0;0;0
NC_009525.1	2824009	2824588	580	*	580	2824276	213	2.78623	1.22625	0.91874	Mtb_H37Ra_peak_233	Promoter (<=1kb)	1	2822961	2824064	1104	2	MRA_RS13305	pdhA	0	MRA_RS13275;MRA_RS13280;MRA_RS13285;MRA_RS13290;bkdC;bkdB;pdhA;citE;MRA_RS13315;MRA_RS13320;MRA_RS13325;MRA_RS13330	MRA_RS13275;MRA_RS13280;MRA_RS13285;MRA_RS13290;MRA_RS13295;MRA_RS13300;MRA_RS13305;MRA_RS13310;MRA_RS13315;MRA_RS13320;MRA_RS13325;MRA_RS13330	5376;4763;3958;3731;0;-1059;0;0;0;0;4260;5854
NC_009525.1	2825173	2825966	794	*	794	2825253	193	2.64706	1.2295	0.836137	Mtb_H37Ra_peak_234a	Promoter (<=1kb)	1	2825141	2825698	558	2	MRA_RS13315	MRA_RS13315	0	MRA_RS13285;MRA_RS13290;bkdC;bkdB;pdhA;citE;MRA_RS13315;MRA_RS13320;MRA_RS13325;MRA_RS13330;scoB	MRA_RS13285;MRA_RS13290;MRA_RS13295;MRA_RS13300;MRA_RS13305;MRA_RS13310;MRA_RS13315;MRA_RS13320;MRA_RS13325;MRA_RS13330;MRA_RS13335	5122;4895;0;-2223;0;0;0;0;2882;4476;5129
NC_009525.1	2825173	2825966	794	*	794	2825755	199	3.29144	1.26752	1.19082	Mtb_H37Ra_peak_234b	Promoter (<=1kb)	1	2825141	2825698	558	2	MRA_RS13315	MRA_RS13315	0	MRA_RS13285;MRA_RS13290;bkdC;bkdB;pdhA;citE;MRA_RS13315;MRA_RS13320;MRA_RS13325;MRA_RS13330;scoB	MRA_RS13285;MRA_RS13290;MRA_RS13295;MRA_RS13300;MRA_RS13305;MRA_RS13310;MRA_RS13315;MRA_RS13320;MRA_RS13325;MRA_RS13330;MRA_RS13335	5122;4895;0;-2223;0;0;0;0;2882;4476;5129
NC_009525.1	2831616	2832100	485	*	485	2831713	201	3.0974	1.25382	1.08672	Mtb_H37Ra_peak_235a	Promoter (<=1kb)	1	2831092	2831838	747	2	MRA_RS13340	scoA	0	MRA_RS13320;MRA_RS13325;MRA_RS13330;scoB;scoA;MRA_RS13345;MRA_RS13350;MRA_RS13355;MRA_RS13360;cmrA	MRA_RS13320;MRA_RS13325;MRA_RS13330;MRA_RS13335;MRA_RS13340;MRA_RS13345;MRA_RS13350;MRA_RS13355;MRA_RS13360;MRA_RS13365	0;-2768;-1174;-521;0;0;-1580;-2306;4461;-4546
NC_009525.1	2831616	2832100	485	*	485	2832014	205	3.07468	1.24959	1.07001	Mtb_H37Ra_peak_235b	Promoter (<=1kb)	1	2831092	2831838	747	2	MRA_RS13340	scoA	0	MRA_RS13320;MRA_RS13325;MRA_RS13330;scoB;scoA;MRA_RS13345;MRA_RS13350;MRA_RS13355;MRA_RS13360;cmrA	MRA_RS13320;MRA_RS13325;MRA_RS13330;MRA_RS13335;MRA_RS13340;MRA_RS13345;MRA_RS13350;MRA_RS13355;MRA_RS13360;MRA_RS13365	0;-2768;-1174;-521;0;0;-1580;-2306;4461;-4546
NC_009525.1	2847283	2847679	397	*	397	2847574	205	2.5392	1.21472	0.78276	Mtb_H37Ra_peak_236	Promoter (<=1kb)	1	2846077	2847303	1227	2	MRA_RS13425	ldtMt2	0	MRA_RS13400;MRA_RS13405;MRA_RS13410;MRA_RS13415;MRA_RS13420;ldtMt2;rna-MRA_RS13430;MRA_RS13435;MRA_RS13440;bcp;MRA_RS13450;acpS;fas	MRA_RS13400;MRA_RS13405;MRA_RS13410;MRA_RS13415;MRA_RS13420;MRA_RS13425;MRA_RS13430;MRA_RS13435;MRA_RS13440;MRA_RS13445;MRA_RS13450;MRA_RS13455;MRA_RS13460	5154;-3977;-2724;-1802;-1554;0;0;-74;1904;-1973;3830;4219;13621
NC_009525.1	2863445	2863651	207	*	207	2863590	201	3.26961	1.26465	1.19082	Mtb_H37Ra_peak_237	Promoter (<=1kb)	1	2863283	2863684	402	1	MRA_RS13475	MRA_RS13475	162	fas;MRA_RS13465;MRA_RS13470;MRA_RS13475;mrr;MRA_RS13485;MRA_RS13490;MRA_RS13495;MRA_RS13500;MRA_RS22765	MRA_RS13460;MRA_RS13465;MRA_RS13470;MRA_RS13475;MRA_RS13480;MRA_RS13485;MRA_RS13490;MRA_RS13495;MRA_RS13500;MRA_RS22765	-2145;-903;386;0;988;-1633;3003;3224;6098;1574
NC_009525.1	2902866	2903827	962	*	962	2903305	199	3.17051	1.2599	1.12635	Mtb_H37Ra_peak_238a	Promoter (1-2kb)	1	2901763	2904417	2655	1	MRA_RS13690	MRA_RS13690	1103	MRA_RS13680;MRA_RS13685;MRA_RS13690;MRA_RS13695;MRA_RS13700;MRA_RS13705;MRA_RS13710;aspS	MRA_RS13680;MRA_RS13685;MRA_RS13690;MRA_RS13695;MRA_RS13700;MRA_RS13705;MRA_RS13710;MRA_RS13715	6287;4444;0;0;0;-2653;0;5944
NC_009525.1	2902866	2903827	962	*	962	2903496	193	2.51935	1.22059	0.782082	Mtb_H37Ra_peak_238b	Promoter (1-2kb)	1	2901763	2904417	2655	1	MRA_RS13690	MRA_RS13690	1103	MRA_RS13680;MRA_RS13685;MRA_RS13690;MRA_RS13695;MRA_RS13700;MRA_RS13705;MRA_RS13710;aspS	MRA_RS13680;MRA_RS13685;MRA_RS13690;MRA_RS13695;MRA_RS13700;MRA_RS13705;MRA_RS13710;MRA_RS13715	6287;4444;0;0;0;-2653;0;5944
NC_009525.1	2905310	2905631	322	*	322	2905474	191	2.44856	1.21682	0.731164	Mtb_H37Ra_peak_239	Promoter (<=1kb)	1	2904414	2905439	1026	2	MRA_RS13695	MRA_RS13695	0	MRA_RS13685;MRA_RS13690;MRA_RS13695;MRA_RS13700;MRA_RS13705;MRA_RS13710;aspS;MRA_RS13720	MRA_RS13685;MRA_RS13690;MRA_RS13695;MRA_RS13700;MRA_RS13705;MRA_RS13710;MRA_RS13715;MRA_RS13720	6888;0;0;0;-849;0;4140;-4233
NC_009525.1	2907457	2907882	426	*	426	2907573	192	2.54679	1.22316	0.78276	Mtb_H37Ra_peak_240	Promoter (<=1kb)	1	2906861	2907928	1068	2	MRA_RS13710	MRA_RS13710	46	MRA_RS13690;MRA_RS13695;MRA_RS13700;MRA_RS13705;MRA_RS13710;aspS;MRA_RS13720;MRA_RS13725;MRA_RS13730;MRA_RS13735	MRA_RS13690;MRA_RS13695;MRA_RS13700;MRA_RS13705;MRA_RS13710;MRA_RS13715;MRA_RS13720;MRA_RS13725;MRA_RS13730;MRA_RS13735	0;0;0;977;0;1889;-1982;-2892;-3425;4776
NC_009525.1	2920506	2920914	409	*	409	2920667	195	2.85372	1.24217	0.94867	Mtb_H37Ra_peak_241	Promoter (1-2kb)	1	2919794	2922166	2373	2	MRA_RS13770	relA	1252	dhaA;hisS;MRA_RS13760;ppiB;relA;apt;MRA_RS13780;secF	MRA_RS13750;MRA_RS13755;MRA_RS13760;MRA_RS13765;MRA_RS13770;MRA_RS13775;MRA_RS13780;MRA_RS13785	4899;-2446;-1775;1676;0;1954;3731;5065
NC_009525.1	2961891	2962225	335	*	335	2962072	246	4.46816	1.29802	1.90481	Mtb_H37Ra_peak_242	Promoter (<=1kb)	1	2961561	2962454	894	1	MRA_RS13980	MRA_RS13980	330	MRA_RS13940;MRA_RS13945;MRA_RS13950;MRA_RS13955;MRA_RS13960;MRA_RS13965;MRA_RS13970;MRA_RS13975;MRA_RS13980;MRA_RS13985;MRA_RS13990;hrp1;MRA_RS14000;MRA_RS14005	MRA_RS13940;MRA_RS13945;MRA_RS13950;MRA_RS13955;MRA_RS13960;MRA_RS13965;MRA_RS13970;MRA_RS13975;MRA_RS13980;MRA_RS13985;MRA_RS13990;MRA_RS13995;MRA_RS14000;MRA_RS14005	-4938;4593;-3636;3540;-2474;-2036;-1365;1287;0;0;0;0;4491;-4906
NC_009525.1	2962420	2962637	218	*	218	2962531	231	3.53678	1.25965	1.33	Mtb_H37Ra_peak_243	Promoter (<=1kb)	1	2961561	2962454	894	1	MRA_RS13980	MRA_RS13980	859	MRA_RS13945;MRA_RS13950;MRA_RS13955;MRA_RS13960;MRA_RS13965;MRA_RS13970;MRA_RS13975;MRA_RS13980;MRA_RS13985;MRA_RS13990;hrp1;MRA_RS14000;MRA_RS14005	MRA_RS13945;MRA_RS13950;MRA_RS13955;MRA_RS13960;MRA_RS13965;MRA_RS13970;MRA_RS13975;MRA_RS13980;MRA_RS13985;MRA_RS13990;MRA_RS13995;MRA_RS14000;MRA_RS14005	5122;-4165;4069;-3003;-2565;-1894;1816;0;0;0;0;4079;-4494
NC_009525.1	2964223	2964588	366	*	366	2964460	221	3.63949	1.27209	1.38446	Mtb_H37Ra_peak_244	Promoter (<=1kb)	1	2963290	2964471	1182	2	MRA_RS13990	MRA_RS13990	0	MRA_RS13960;MRA_RS13965;MRA_RS13970;MRA_RS13975;MRA_RS13980;MRA_RS13985;MRA_RS13990;hrp1;MRA_RS14000;MRA_RS14005;MRA_RS14010;MRA_RS14015;rtcB	MRA_RS13960;MRA_RS13965;MRA_RS13970;MRA_RS13975;MRA_RS13980;MRA_RS13985;MRA_RS13990;MRA_RS13995;MRA_RS14000;MRA_RS14005;MRA_RS14010;MRA_RS14015;MRA_RS14020	-4806;-4368;-3697;3619;0;0;0;0;2128;-2543;-3147;-4273;-4828
NC_009525.1	2987643	2987854	212	*	212	2987772	202	3.64089	1.28654	1.38446	Mtb_H37Ra_peak_245	Promoter (<=1kb)	1	2987210	2987743	534	2	MRA_RS14145	MRA_RS14145	0	MRA_RS14120;MRA_RS14125;MRA_RS14140;MRA_RS14145;MRA_RS14155;MRA_RS14160;MRA_RS14165;MRA_RS14170;MRA_RS14175;MRA_RS14180;MRA_RS14185;MRA_RS21765	MRA_RS14120;MRA_RS14125;MRA_RS14140;MRA_RS14145;MRA_RS14155;MRA_RS14160;MRA_RS14165;MRA_RS14170;MRA_RS14175;MRA_RS14180;MRA_RS14185;MRA_RS21765	5124;4112;-441;0;1023;1348;2772;3166;0;0;4932;533
NC_009525.1	2991132	2991403	272	*	272	2991278	250	7.49852	1.43018	4.33783	Mtb_H37Ra_peak_246	Promoter (<=1kb)	1	2991017	2991277	261	2	MRA_RS14175	MRA_RS14175	0	MRA_RS14140;MRA_RS14145;MRA_RS14155;MRA_RS14160;MRA_RS14165;MRA_RS14170;MRA_RS14175;MRA_RS14180;MRA_RS14185;MRA_RS14190;MRA_RS14195;MRA_RS14200;MRA_RS14205;MRA_RS14210;MRA_RS14215;MRA_RS14220;MRA_RS21765;MRA_RS21770	MRA_RS14140;MRA_RS14145;MRA_RS14155;MRA_RS14160;MRA_RS14165;MRA_RS14170;MRA_RS14175;MRA_RS14180;MRA_RS14185;MRA_RS14190;MRA_RS14195;MRA_RS14200;MRA_RS14205;MRA_RS14210;MRA_RS14215;MRA_RS14220;MRA_RS21765;MRA_RS21770	-3930;0;-2255;-1930;-506;-112;0;0;1383;1755;-2047;-2418;-2662;-3264;0;-4461;-2745;2141
NC_009525.1	2995272	2995513	242	*	242	2995371	213	3.00954	1.24026	1.04251	Mtb_H37Ra_peak_247	Promoter (<=1kb)	1	2995039	2995821	783	1	MRA_RS14215	MRA_RS14215	233	MRA_RS14165;MRA_RS14170;MRA_RS14175;MRA_RS14180;MRA_RS14185;MRA_RS14190;MRA_RS14195;MRA_RS14200;MRA_RS14205;MRA_RS14210;MRA_RS14215;MRA_RS14220;MRA_RS14225;MRA_RS14230;zapE;ribD;MRA_RS14245;MRA_RS21770	MRA_RS14165;MRA_RS14170;MRA_RS14175;MRA_RS14180;MRA_RS14185;MRA_RS14190;MRA_RS14195;MRA_RS14200;MRA_RS14205;MRA_RS14210;MRA_RS14215;MRA_RS14220;MRA_RS14225;MRA_RS14230;MRA_RS14235;MRA_RS14240;MRA_RS14245;MRA_RS21770	-4646;-4252;0;0;-2486;-2114;1822;1451;1207;605;0;-351;-1188;-1738;3295;-3294;-4137;-1728
NC_009525.1	3014513	3014726	214	*	214	3014612	205	3.37387	1.26809	1.25113	Mtb_H37Ra_peak_248	Promoter (<=1kb)	1	3013951	3015237	1287	1	MRA_RS14310	MRA_RS14310	562	MRA_RS14290;dxs;MRA_RS14300;arsA;MRA_RS14310;MRA_RS14315;MRA_RS14320;MRA_RS14325;MRA_RS14330;MRA_RS14335	MRA_RS14290;MRA_RS14295;MRA_RS14300;MRA_RS14305;MRA_RS14310;MRA_RS14315;MRA_RS14320;MRA_RS14325;MRA_RS14330;MRA_RS14335	5806;-2577;2379;1931;0;1280;1990;2892;4304;6451
NC_009525.1	3076933	3077988	1056	*	1056	3077500	206	4.0818	1.30888	1.65911	Mtb_H37Ra_peak_249a	Promoter (<=1kb)	1	3076483	3078159	1677	2	MRA_RS14645	rnj	171	ftsK;MRA_RS14630;MRA_RS14635;MRA_RS14640;rnj;dapA;thyX;MRA_RS14660;hsdM;vapC21;MRA_RS14675;MRA_RS14680	MRA_RS14625;MRA_RS14630;MRA_RS14635;MRA_RS14640;MRA_RS14645;MRA_RS14650;MRA_RS14655;MRA_RS14660;MRA_RS14665;MRA_RS14670;MRA_RS14675;MRA_RS14680	-2459;2460;2149;1327;0;1104;1925;0;0;0;0;0
NC_009525.1	3076933	3077988	1056	*	1056	3077858	193	2.64706	1.2295	0.836137	Mtb_H37Ra_peak_249b	Promoter (<=1kb)	1	3076483	3078159	1677	2	MRA_RS14645	rnj	171	ftsK;MRA_RS14630;MRA_RS14635;MRA_RS14640;rnj;dapA;thyX;MRA_RS14660;hsdM;vapC21;MRA_RS14675;MRA_RS14680	MRA_RS14625;MRA_RS14630;MRA_RS14635;MRA_RS14640;MRA_RS14645;MRA_RS14650;MRA_RS14655;MRA_RS14660;MRA_RS14665;MRA_RS14670;MRA_RS14675;MRA_RS14680	-2459;2460;2149;1327;0;1104;1925;0;0;0;0;0
NC_009525.1	3080234	3080744	511	*	511	3080628	194	2.74937	1.23583	0.891276	Mtb_H37Ra_peak_250	Promoter (<=1kb)	1	3080157	3080432	276	2	MRA_RS14660	MRA_RS14660	0	MRA_RS14635;MRA_RS14640;rnj;dapA;thyX;MRA_RS14660;hsdM;vapC21;MRA_RS14675;MRA_RS14680;MRA_RS14685;hsdS;MRA_RS14695;dfrA;thyA;MRA_RS23295	MRA_RS14635;MRA_RS14640;MRA_RS14645;MRA_RS14650;MRA_RS14655;MRA_RS14660;MRA_RS14665;MRA_RS14670;MRA_RS14675;MRA_RS14680;MRA_RS14685;MRA_RS14690;MRA_RS14695;MRA_RS14700;MRA_RS14705;MRA_RS23295	5450;4628;0;-1142;-321;0;0;0;0;0;2760;0;4280;4833;0;-4279
NC_009525.1	3082225	3082884	660	*	660	3082769	192	2.54679	1.22316	0.78276	Mtb_H37Ra_peak_251	Promoter (<=1kb)	1	3082138	3082554	417	2	MRA_RS14670	vapC21	0	rnj;dapA;thyX;MRA_RS14660;hsdM;vapC21;MRA_RS14675;MRA_RS14680;MRA_RS14685;hsdS;MRA_RS14695;dfrA;thyA;MRA_RS14710;MRA_RS14715;MRA_RS23295	MRA_RS14645;MRA_RS14650;MRA_RS14655;MRA_RS14660;MRA_RS14665;MRA_RS14670;MRA_RS14675;MRA_RS14680;MRA_RS14685;MRA_RS14690;MRA_RS14695;MRA_RS14700;MRA_RS14705;MRA_RS14710;MRA_RS14715;MRA_RS23295	0;-3133;-2312;0;0;0;0;0;620;0;2140;2693;0;0;5454;-2139
NC_009525.1	3083542	3084096	555	*	555	3083640	192	2.54679	1.22316	0.78276	Mtb_H37Ra_peak_252	Promoter (<=1kb)	1	3083514	3084608	1095	2	MRA_RS14690	hsdS	512	dapA;thyX;MRA_RS14660;hsdM;vapC21;MRA_RS14675;MRA_RS14680;MRA_RS14685;hsdS;MRA_RS14695;dfrA;thyA;MRA_RS14710;MRA_RS14715;MRA_RS14725;MRA_RS21815;MRA_RS23295;MRA_RS23300	MRA_RS14650;MRA_RS14655;MRA_RS14660;MRA_RS14665;MRA_RS14670;MRA_RS14675;MRA_RS14680;MRA_RS14685;MRA_RS14690;MRA_RS14695;MRA_RS14700;MRA_RS14705;MRA_RS14710;MRA_RS14715;MRA_RS14725;MRA_RS21815;MRA_RS23295;MRA_RS23300	-4450;-3629;0;0;0;0;0;-38;0;928;1481;0;0;4242;5950;4592;-927;4765
NC_009525.1	3085788	3086366	579	*	579	3086108	242	5.26814	1.33945	2.45968	Mtb_H37Ra_peak_253	Promoter (<=1kb)	1	3085648	3086448	801	2	MRA_RS14705	thyA	82	hsdM;vapC21;MRA_RS14675;MRA_RS14680;MRA_RS14685;hsdS;MRA_RS14695;dfrA;thyA;MRA_RS14710;MRA_RS14715;MRA_RS14725;MRA_RS14730;MRA_RS14735;MRA_RS21815;MRA_RS23295;MRA_RS23300	MRA_RS14665;MRA_RS14670;MRA_RS14675;MRA_RS14680;MRA_RS14685;MRA_RS14690;MRA_RS14695;MRA_RS14700;MRA_RS14705;MRA_RS14710;MRA_RS14715;MRA_RS14725;MRA_RS14730;MRA_RS14735;MRA_RS21815;MRA_RS23295;MRA_RS23300	0;0;0;0;-2284;0;-764;-211;0;0;1972;3680;4587;6059;2322;765;2495
NC_009525.1	3086582	3086827	246	*	246	3086736	196	2.96011	1.24851	1.00636	Mtb_H37Ra_peak_254	Promoter (<=1kb)	1	3086604	3087341	738	1	MRA_RS14710	MRA_RS14710	0	hsdM;vapC21;MRA_RS14675;MRA_RS14680;MRA_RS14685;hsdS;MRA_RS14695;dfrA;thyA;MRA_RS14710;MRA_RS14715;MRA_RS14725;MRA_RS14730;MRA_RS14735;MRA_RS21815;MRA_RS23295;MRA_RS23300	MRA_RS14665;MRA_RS14670;MRA_RS14675;MRA_RS14680;MRA_RS14685;MRA_RS14690;MRA_RS14695;MRA_RS14700;MRA_RS14705;MRA_RS14710;MRA_RS14715;MRA_RS14725;MRA_RS14730;MRA_RS14735;MRA_RS21815;MRA_RS23295;MRA_RS23300	0;0;0;0;-3078;0;-1558;-1005;0;0;1511;3219;4126;5598;1861;1559;2034
NC_009525.1	3094457	3094748	292	*	292	3094715	209	2.7373	1.22548	0.891276	Mtb_H37Ra_peak_255	Promoter (<=1kb)	1	3094320	3094724	405	2	MRA_RS14755	MRA_RS14755	0	MRA_RS14725;MRA_RS14730;MRA_RS14735;MRA_RS14740;MRA_RS14745;dapB;MRA_RS14755;MRA_RS14760;MRA_RS14765;MRA_RS14770;MRA_RS14775;MRA_RS14780;ald	MRA_RS14725;MRA_RS14730;MRA_RS14735;MRA_RS14740;MRA_RS14745;MRA_RS14750;MRA_RS14755;MRA_RS14760;MRA_RS14765;MRA_RS14770;MRA_RS14775;MRA_RS14780;MRA_RS14785	-4411;-3504;-2032;-1456;-897;-148;0;-33;1685;2775;0;3950;-4040
NC_009525.1	3097802	3098010	209	*	209	3097908	234	3.13048	1.23495	1.11101	Mtb_H37Ra_peak_256	Promoter (<=1kb)	1	3097681	3098151	471	2	MRA_RS14775	MRA_RS14775	141	MRA_RS14740;MRA_RS14745;dapB;MRA_RS14755;MRA_RS14760;MRA_RS14765;MRA_RS14770;MRA_RS14775;MRA_RS14780;ald;MRA_RS14790;pepR;gpsI	MRA_RS14740;MRA_RS14745;MRA_RS14750;MRA_RS14755;MRA_RS14760;MRA_RS14765;MRA_RS14770;MRA_RS14775;MRA_RS14780;MRA_RS14785;MRA_RS14790;MRA_RS14795;MRA_RS14800	-4801;-4242;-3493;0;3021;-1369;-279;0;688;-778;2942;4319;6555
NC_009525.1	3122576	3122831	256	*	256	3122707	296	22.8204	1.88227	19.0558	Mtb_H37Ra_peak_257	Promoter (<=1kb)	1	3122475	3122705	231	2	MRA_RS14895	mazE9	0	lppV;MRA_RS14870;MRA_RS14875;MRA_RS14880;MRA_RS14885;mazF9;mazE9;MRA_RS14900;MRA_RS14915;MRA_RS14920;MRA_RS14930;MRA_RS14935;MRA_RS21820;MRA_RS22795;MRA_RS23305;MRA_RS23310;MRA_RS23570	MRA_RS14865;MRA_RS14870;MRA_RS14875;MRA_RS14880;MRA_RS14885;MRA_RS14890;MRA_RS14895;MRA_RS14900;MRA_RS14915;MRA_RS14920;MRA_RS14930;MRA_RS14935;MRA_RS21820;MRA_RS22795;MRA_RS23305;MRA_RS23310;MRA_RS23570	-4989;-3301;-2971;2798;2192;-85;0;0;-2004;-2405;0;0;0;1856;-959;-2813;0
NC_009525.1	3126248	3126895	648	*	648	3126395	211	4.49279	1.32726	1.92437	Mtb_H37Ra_peak_258a	Promoter (<=1kb)	1	3125953	3126780	828	1	MRA_RS23570	MRA_RS23570	295	MRA_RS14885;mazF9;mazE9;MRA_RS14900;MRA_RS14915;MRA_RS14920;MRA_RS14930;MRA_RS14935;MRA_RS14945;MRA_RS14950;MRA_RS14955;MRA_RS21820;MRA_RS22795;MRA_RS23305;MRA_RS23310;MRA_RS23570	MRA_RS14885;MRA_RS14890;MRA_RS14895;MRA_RS14900;MRA_RS14915;MRA_RS14920;MRA_RS14930;MRA_RS14935;MRA_RS14945;MRA_RS14950;MRA_RS14955;MRA_RS21820;MRA_RS22795;MRA_RS23305;MRA_RS23310;MRA_RS23570	5864;-3757;0;0;1413;1012;0;0;-1212;-1891;-3297;0;-1561;2458;604;0
NC_009525.1	3126248	3126895	648	*	648	3126793	198	2.55931	1.22026	0.791589	Mtb_H37Ra_peak_258b	Promoter (<=1kb)	1	3125953	3126780	828	1	MRA_RS23570	MRA_RS23570	295	MRA_RS14885;mazF9;mazE9;MRA_RS14900;MRA_RS14915;MRA_RS14920;MRA_RS14930;MRA_RS14935;MRA_RS14945;MRA_RS14950;MRA_RS14955;MRA_RS21820;MRA_RS22795;MRA_RS23305;MRA_RS23310;MRA_RS23570	MRA_RS14885;MRA_RS14890;MRA_RS14895;MRA_RS14900;MRA_RS14915;MRA_RS14920;MRA_RS14930;MRA_RS14935;MRA_RS14945;MRA_RS14950;MRA_RS14955;MRA_RS21820;MRA_RS22795;MRA_RS23305;MRA_RS23310;MRA_RS23570	5864;-3757;0;0;1413;1012;0;0;-1212;-1891;-3297;0;-1561;2458;604;0
NC_009525.1	3127166	3127889	724	*	724	3127263	198	2.75707	1.23368	0.897329	Mtb_H37Ra_peak_259a	Promoter (<=1kb)	1	3127376	3127687	312	1	MRA_RS14935	MRA_RS14935	0	mazF9;mazE9;MRA_RS14900;MRA_RS14915;MRA_RS14920;MRA_RS14930;MRA_RS14935;MRA_RS14945;MRA_RS14950;MRA_RS14955;MRA_RS21820;MRA_RS22795;MRA_RS23305;MRA_RS23310;MRA_RS23570	MRA_RS14890;MRA_RS14895;MRA_RS14900;MRA_RS14915;MRA_RS14920;MRA_RS14930;MRA_RS14935;MRA_RS14945;MRA_RS14950;MRA_RS14955;MRA_RS21820;MRA_RS22795;MRA_RS23305;MRA_RS23310;MRA_RS23570	-4675;0;0;2331;1930;0;0;-218;-897;-2303;0;-2479;3376;1522;0
NC_009525.1	3127166	3127889	724	*	724	3127537	205	3.87241	1.2977	1.52429	Mtb_H37Ra_peak_259b	Promoter (<=1kb)	1	3127376	3127687	312	1	MRA_RS14935	MRA_RS14935	0	mazF9;mazE9;MRA_RS14900;MRA_RS14915;MRA_RS14920;MRA_RS14930;MRA_RS14935;MRA_RS14945;MRA_RS14950;MRA_RS14955;MRA_RS21820;MRA_RS22795;MRA_RS23305;MRA_RS23310;MRA_RS23570	MRA_RS14890;MRA_RS14895;MRA_RS14900;MRA_RS14915;MRA_RS14920;MRA_RS14930;MRA_RS14935;MRA_RS14945;MRA_RS14950;MRA_RS14955;MRA_RS21820;MRA_RS22795;MRA_RS23305;MRA_RS23310;MRA_RS23570	-4675;0;0;2331;1930;0;0;-218;-897;-2303;0;-2479;3376;1522;0
NC_009525.1	3135649	3137230	1582	*	1582	3136000	197	3.06853	1.25485	1.0651	Mtb_H37Ra_peak_260a	Promoter (<=1kb)	1	3135616	3135957	342	2	MRA_RS14970	cas2	0	MRA_RS14955;cas2;cas1;csm6;csm5;csm4;csm3;csm2;cas10	MRA_RS14955;MRA_RS14970;MRA_RS14975;MRA_RS14980;MRA_RS14985;MRA_RS14990;MRA_RS14995;MRA_RS15000;MRA_RS15005	5457;0;0;0;0;0;0;0;0
NC_009525.1	3135649	3137230	1582	*	1582	3136652	196	2.96011	1.24851	1.00636	Mtb_H37Ra_peak_260b	Promoter (<=1kb)	1	3135616	3135957	342	2	MRA_RS14970	cas2	0	MRA_RS14955;cas2;cas1;csm6;csm5;csm4;csm3;csm2;cas10	MRA_RS14955;MRA_RS14970;MRA_RS14975;MRA_RS14980;MRA_RS14985;MRA_RS14990;MRA_RS14995;MRA_RS15000;MRA_RS15005	5457;0;0;0;0;0;0;0;0
NC_009525.1	3138441	3142670	4230	*	4230	3139073	194	2.74937	1.23583	0.891276	Mtb_H37Ra_peak_261a	Promoter (<=1kb)	1	3138231	3139358	1128	2	MRA_RS14985	csm5	0	cas2;cas1;csm6;csm5;csm4;csm3;csm2;cas10;cas6;MRA_RS15015;MRA_RS15020;MRA_RS15025	MRA_RS14970;MRA_RS14975;MRA_RS14980;MRA_RS14985;MRA_RS14990;MRA_RS14995;MRA_RS15000;MRA_RS15005;MRA_RS15010;MRA_RS15015;MRA_RS15020;MRA_RS15025	0;0;0;0;0;0;0;0;0;2758;3915;4805
NC_009525.1	3138441	3142670	4230	*	4230	3139381	215	4.56839	1.32771	1.96947	Mtb_H37Ra_peak_261b	Promoter (<=1kb)	1	3138231	3139358	1128	2	MRA_RS14985	csm5	0	cas2;cas1;csm6;csm5;csm4;csm3;csm2;cas10;cas6;MRA_RS15015;MRA_RS15020;MRA_RS15025	MRA_RS14970;MRA_RS14975;MRA_RS14980;MRA_RS14985;MRA_RS14990;MRA_RS14995;MRA_RS15000;MRA_RS15005;MRA_RS15010;MRA_RS15015;MRA_RS15020;MRA_RS15025	0;0;0;0;0;0;0;0;0;2758;3915;4805
NC_009525.1	3138441	3142670	4230	*	4230	3139942	208	2.61786	1.21824	0.834536	Mtb_H37Ra_peak_261c	Promoter (<=1kb)	1	3138231	3139358	1128	2	MRA_RS14985	csm5	0	cas2;cas1;csm6;csm5;csm4;csm3;csm2;cas10;cas6;MRA_RS15015;MRA_RS15020;MRA_RS15025	MRA_RS14970;MRA_RS14975;MRA_RS14980;MRA_RS14985;MRA_RS14990;MRA_RS14995;MRA_RS15000;MRA_RS15005;MRA_RS15010;MRA_RS15015;MRA_RS15020;MRA_RS15025	0;0;0;0;0;0;0;0;0;2758;3915;4805
NC_009525.1	3138441	3142670	4230	*	4230	3140607	211	3.34211	1.26183	1.2283	Mtb_H37Ra_peak_261d	Promoter (<=1kb)	1	3138231	3139358	1128	2	MRA_RS14985	csm5	0	cas2;cas1;csm6;csm5;csm4;csm3;csm2;cas10;cas6;MRA_RS15015;MRA_RS15020;MRA_RS15025	MRA_RS14970;MRA_RS14975;MRA_RS14980;MRA_RS14985;MRA_RS14990;MRA_RS14995;MRA_RS15000;MRA_RS15005;MRA_RS15010;MRA_RS15015;MRA_RS15020;MRA_RS15025	0;0;0;0;0;0;0;0;0;2758;3915;4805
NC_009525.1	3138441	3142670	4230	*	4230	3141018	210	3.15984	1.25148	1.12635	Mtb_H37Ra_peak_261e	Promoter (<=1kb)	1	3138231	3139358	1128	2	MRA_RS14985	csm5	0	cas2;cas1;csm6;csm5;csm4;csm3;csm2;cas10;cas6;MRA_RS15015;MRA_RS15020;MRA_RS15025	MRA_RS14970;MRA_RS14975;MRA_RS14980;MRA_RS14985;MRA_RS14990;MRA_RS14995;MRA_RS15000;MRA_RS15005;MRA_RS15010;MRA_RS15015;MRA_RS15020;MRA_RS15025	0;0;0;0;0;0;0;0;0;2758;3915;4805
NC_009525.1	3138441	3142670	4230	*	4230	3141368	208	3.35518	1.26476	1.23758	Mtb_H37Ra_peak_261f	Promoter (<=1kb)	1	3138231	3139358	1128	2	MRA_RS14985	csm5	0	cas2;cas1;csm6;csm5;csm4;csm3;csm2;cas10;cas6;MRA_RS15015;MRA_RS15020;MRA_RS15025	MRA_RS14970;MRA_RS14975;MRA_RS14980;MRA_RS14985;MRA_RS14990;MRA_RS14995;MRA_RS15000;MRA_RS15005;MRA_RS15010;MRA_RS15015;MRA_RS15020;MRA_RS15025	0;0;0;0;0;0;0;0;0;2758;3915;4805
NC_009525.1	3138441	3142670	4230	*	4230	3141658	201	2.46956	1.21227	0.746185	Mtb_H37Ra_peak_261g	Promoter (<=1kb)	1	3138231	3139358	1128	2	MRA_RS14985	csm5	0	cas2;cas1;csm6;csm5;csm4;csm3;csm2;cas10;cas6;MRA_RS15015;MRA_RS15020;MRA_RS15025	MRA_RS14970;MRA_RS14975;MRA_RS14980;MRA_RS14985;MRA_RS14990;MRA_RS14995;MRA_RS15000;MRA_RS15005;MRA_RS15010;MRA_RS15015;MRA_RS15020;MRA_RS15025	0;0;0;0;0;0;0;0;0;2758;3915;4805
NC_009525.1	3138441	3142670	4230	*	4230	3141968	196	2.66543	1.2288	0.849873	Mtb_H37Ra_peak_261h	Promoter (<=1kb)	1	3138231	3139358	1128	2	MRA_RS14985	csm5	0	cas2;cas1;csm6;csm5;csm4;csm3;csm2;cas10;cas6;MRA_RS15015;MRA_RS15020;MRA_RS15025	MRA_RS14970;MRA_RS14975;MRA_RS14980;MRA_RS14985;MRA_RS14990;MRA_RS14995;MRA_RS15000;MRA_RS15005;MRA_RS15010;MRA_RS15015;MRA_RS15020;MRA_RS15025	0;0;0;0;0;0;0;0;0;2758;3915;4805
NC_009525.1	3138441	3142670	4230	*	4230	3142424	192	2.54679	1.22316	0.78276	Mtb_H37Ra_peak_261i	Promoter (<=1kb)	1	3138231	3139358	1128	2	MRA_RS14985	csm5	0	cas2;cas1;csm6;csm5;csm4;csm3;csm2;cas10;cas6;MRA_RS15015;MRA_RS15020;MRA_RS15025	MRA_RS14970;MRA_RS14975;MRA_RS14980;MRA_RS14985;MRA_RS14990;MRA_RS14995;MRA_RS15000;MRA_RS15005;MRA_RS15010;MRA_RS15015;MRA_RS15020;MRA_RS15025	0;0;0;0;0;0;0;0;0;2758;3915;4805
NC_009525.1	3143240	3144300	1061	*	1061	3143701	202	3.59174	1.28359	1.37143	Mtb_H37Ra_peak_262a	Promoter (<=1kb)	1	3141335	3143764	2430	2	MRA_RS15005	cas10	0	csm5;csm4;csm3;csm2;cas10;cas6;MRA_RS15015;MRA_RS15020;MRA_RS15025;MRA_RS15030;MRA_RS15035;MRA_RS15040;MRA_RS15045;MRA_RS15050	MRA_RS14985;MRA_RS14990;MRA_RS14995;MRA_RS15000;MRA_RS15005;MRA_RS15010;MRA_RS15015;MRA_RS15020;MRA_RS15025;MRA_RS15030;MRA_RS15035;MRA_RS15040;MRA_RS15045;MRA_RS15050	0;0;0;0;0;0;1128;2285;3175;4025;4291;4704;4916;-4963
NC_009525.1	3143240	3144300	1061	*	1061	3143780	201	3.26961	1.26465	1.19082	Mtb_H37Ra_peak_262b	Promoter (<=1kb)	1	3141335	3143764	2430	2	MRA_RS15005	cas10	0	csm5;csm4;csm3;csm2;cas10;cas6;MRA_RS15015;MRA_RS15020;MRA_RS15025;MRA_RS15030;MRA_RS15035;MRA_RS15040;MRA_RS15045;MRA_RS15050	MRA_RS14985;MRA_RS14990;MRA_RS14995;MRA_RS15000;MRA_RS15005;MRA_RS15010;MRA_RS15015;MRA_RS15020;MRA_RS15025;MRA_RS15030;MRA_RS15035;MRA_RS15040;MRA_RS15045;MRA_RS15050	0;0;0;0;0;0;1128;2285;3175;4025;4291;4704;4916;-4963
NC_009525.1	3143240	3144300	1061	*	1061	3144167	212	2.90658	1.23446	0.987729	Mtb_H37Ra_peak_262c	Promoter (<=1kb)	1	3141335	3143764	2430	2	MRA_RS15005	cas10	0	csm5;csm4;csm3;csm2;cas10;cas6;MRA_RS15015;MRA_RS15020;MRA_RS15025;MRA_RS15030;MRA_RS15035;MRA_RS15040;MRA_RS15045;MRA_RS15050	MRA_RS14985;MRA_RS14990;MRA_RS14995;MRA_RS15000;MRA_RS15005;MRA_RS15010;MRA_RS15015;MRA_RS15020;MRA_RS15025;MRA_RS15030;MRA_RS15035;MRA_RS15040;MRA_RS15045;MRA_RS15050	0;0;0;0;0;0;1128;2285;3175;4025;4291;4704;4916;-4963
NC_009525.1	3153514	3153980	467	*	467	3153845	195	2.74268	1.23471	0.891276	Mtb_H37Ra_peak_263	Promoter (<=1kb)	1	3153303	3154214	912	2	MRA_RS15070	ugpA	234	MRA_RS15035;MRA_RS15040;MRA_RS15045;MRA_RS15050;ugpC;ugpB;ugpE;ugpA;dinF;nrnA;rbfA;infB	MRA_RS15035;MRA_RS15040;MRA_RS15045;MRA_RS15050;MRA_RS15055;MRA_RS15060;MRA_RS15065;MRA_RS15070;MRA_RS15075;MRA_RS15080;MRA_RS15085;MRA_RS15090	-4923;-4510;-4298;4251;-2341;-1038;-208;0;0;2657;3183;5885
NC_009525.1	3154148	3154603	456	*	456	3154521	201	3.5224	1.2802	1.31874	Mtb_H37Ra_peak_264	Promoter (<=1kb)	1	3153303	3154214	912	2	MRA_RS15070	ugpA	0	MRA_RS15045;MRA_RS15050;ugpC;ugpB;ugpE;ugpA;dinF;nrnA;rbfA;infB	MRA_RS15045;MRA_RS15050;MRA_RS15055;MRA_RS15060;MRA_RS15065;MRA_RS15070;MRA_RS15075;MRA_RS15080;MRA_RS15085;MRA_RS15090	-4932;4885;-2975;-1672;-842;0;0;2034;2560;5262
NC_009525.1	3176745	3177515	771	*	771	3176826	200	2.62697	1.22365	0.836137	Mtb_H37Ra_peak_265a	Promoter (<=1kb)	1	3177197	3178576	1380	1	MRA_RS15170	mtr	0	MRA_RS15145;MRA_RS15150;mqo;MRA_RS15160;MRA_RS15165;mtr;nicT;MRA_RS15190;aldC;MRA_RS22395;MRA_RS22400	MRA_RS15145;MRA_RS15150;MRA_RS15155;MRA_RS15160;MRA_RS15165;MRA_RS15170;MRA_RS15175;MRA_RS15190;MRA_RS15195;MRA_RS22395;MRA_RS22400	-4699;-4232;-2692;2485;0;0;0;3836;0;0;-2689
NC_009525.1	3176745	3177515	771	*	771	3177109	197	3.06853	1.25485	1.0651	Mtb_H37Ra_peak_265b	Promoter (<=1kb)	1	3177197	3178576	1380	1	MRA_RS15170	mtr	0	MRA_RS15145;MRA_RS15150;mqo;MRA_RS15160;MRA_RS15165;mtr;nicT;MRA_RS15190;aldC;MRA_RS22395;MRA_RS22400	MRA_RS15145;MRA_RS15150;MRA_RS15155;MRA_RS15160;MRA_RS15165;MRA_RS15170;MRA_RS15175;MRA_RS15190;MRA_RS15195;MRA_RS22395;MRA_RS22400	-4699;-4232;-2692;2485;0;0;0;3836;0;0;-2689
NC_009525.1	3178397	3180192	1796	*	1796	3179857	189	2.25828	1.20415	0.63347	Mtb_H37Ra_peak_266	Promoter (<=1kb)	1	3178676	3179794	1119	1	MRA_RS15175	nicT	0	mqo;MRA_RS15160;MRA_RS15165;mtr;nicT;MRA_RS15190;aldC;MRA_RS15200;MRA_RS15205;map;MRA_RS22395;MRA_RS22400	MRA_RS15155;MRA_RS15160;MRA_RS15165;MRA_RS15170;MRA_RS15175;MRA_RS15190;MRA_RS15195;MRA_RS15200;MRA_RS15205;MRA_RS15210;MRA_RS22395;MRA_RS22400	-4344;4137;0;0;0;1159;0;3446;4800;5817;0;-12
NC_009525.1	3181486	3181913	428	*	428	3181609	199	3.29144	1.26752	1.19082	Mtb_H37Ra_peak_267	Promoter (<=1kb)	1	3181348	3182715	1368	2	MRA_RS15195	aldC	802	MRA_RS15165;mtr;nicT;MRA_RS15190;aldC;MRA_RS15200;MRA_RS15205;map;MRA_RS15215;MRA_RS15220;MRA_RS22395;MRA_RS22400	MRA_RS15165;MRA_RS15170;MRA_RS15175;MRA_RS15190;MRA_RS15195;MRA_RS15200;MRA_RS15205;MRA_RS15210;MRA_RS15215;MRA_RS15220;MRA_RS22395;MRA_RS22400	0;0;0;-135;0;1725;3079;4096;4722;-4826;0;1282
NC_009525.1	3197050	3197328	279	*	279	3197239	202	2.48384	1.21268	0.757053	Mtb_H37Ra_peak_268	Promoter (<=1kb)	1	3197178	3198926	1749	1	MRA_RS15285	MRA_RS15285	0	ispG;rip;dxr;MRA_RS15265;MRA_RS15270;mpt83;MRA_RS15280;MRA_RS15285;MRA_RS15290;MRA_RS15295;MRA_RS15300;MRA_RS15305;rlmN	MRA_RS15250;MRA_RS15255;MRA_RS15260;MRA_RS15265;MRA_RS15270;MRA_RS15275;MRA_RS15280;MRA_RS15285;MRA_RS15290;MRA_RS15295;MRA_RS15300;MRA_RS15305;MRA_RS15315	-4527;-3296;-2047;1920;1676;1153;395;0;-1694;-2375;3535;4061;0
NC_009525.1	3201660	3201903	244	*	244	3201792	211	3.96036	1.29778	1.58403	Mtb_H37Ra_peak_269	Promoter (<=1kb)	1	3201575	3202670	1096	2	MRA_RS15315	rlmN	767	MRA_RS15280;MRA_RS15285;MRA_RS15290;MRA_RS15295;MRA_RS15300;MRA_RS15305;rlmN;cdsA;frr;pyrH;MRA_RS15335;tnpB	MRA_RS15280;MRA_RS15285;MRA_RS15290;MRA_RS15295;MRA_RS15300;MRA_RS15305;MRA_RS15315;MRA_RS15320;MRA_RS15325;MRA_RS15330;MRA_RS15335;MRA_RS15340	5005;0;2638;1957;-797;-271;0;1710;2290;3247;0;0
NC_009525.1	3205807	3206069	263	*	263	3205958	201	3.2571	1.26387	1.18395	Mtb_H37Ra_peak_270	Promoter (<=1kb)	1	3205385	3206143	759	1	MRA_RS15335	MRA_RS15335	422	MRA_RS15300;MRA_RS15305;rlmN;cdsA;frr;pyrH;MRA_RS15335;tnpB;MRA_RS15345;MRA_RS15350;amiC;tsf	MRA_RS15300;MRA_RS15305;MRA_RS15315;MRA_RS15320;MRA_RS15325;MRA_RS15330;MRA_RS15335;MRA_RS15340;MRA_RS15345;MRA_RS15350;MRA_RS15355;MRA_RS15360	-4944;-4418;0;-2194;-1614;-657;0;0;0;0;4208;5030
NC_009525.1	3206511	3206764	254	*	254	3206639	189	2.25828	1.20415	0.63347	Mtb_H37Ra_peak_271	Promoter (<=1kb)	1	3206158	3207537	1380	2	MRA_RS15340	tnpB	773	rlmN;cdsA;frr;pyrH;MRA_RS15335;tnpB;MRA_RS15345;MRA_RS15350;amiC;tsf;rpsB	MRA_RS15315;MRA_RS15320;MRA_RS15325;MRA_RS15330;MRA_RS15335;MRA_RS15340;MRA_RS15345;MRA_RS15350;MRA_RS15355;MRA_RS15360;MRA_RS15365	0;-2898;-2318;-1361;0;0;0;0;3513;4335;5210
NC_009525.1	3207652	3207942	291	*	291	3207826	203	2.66378	1.22427	0.84848	Mtb_H37Ra_peak_272	Promoter (<=1kb)	1	3207537	3208124	588	2	MRA_RS15345	MRA_RS15345	182	rlmN;cdsA;frr;pyrH;MRA_RS15335;tnpB;MRA_RS15345;MRA_RS15350;amiC;tsf;rpsB;MRA_RS21835;MRA_RS22800	MRA_RS15315;MRA_RS15320;MRA_RS15325;MRA_RS15330;MRA_RS15335;MRA_RS15340;MRA_RS15345;MRA_RS15350;MRA_RS15355;MRA_RS15360;MRA_RS15365;MRA_RS21835;MRA_RS22800	0;-4039;-3459;-2502;0;0;0;0;2335;3157;4032;6070;-4316
NC_009525.1	3208107	3208584	478	*	478	3208206	226	3.82862	1.27906	1.50526	Mtb_H37Ra_peak_273	Promoter (<=1kb)	1	3207537	3208124	588	2	MRA_RS15345	MRA_RS15345	0	cdsA;frr;pyrH;MRA_RS15335;tnpB;MRA_RS15345;MRA_RS15350;amiC;tsf;rpsB;MRA_RS21835;MRA_RS22800	MRA_RS15320;MRA_RS15325;MRA_RS15330;MRA_RS15335;MRA_RS15340;MRA_RS15345;MRA_RS15350;MRA_RS15355;MRA_RS15360;MRA_RS15365;MRA_RS21835;MRA_RS22800	-4494;-3914;-2957;0;0;0;0;1693;2515;3390;5428;-3674
NC_009525.1	3242087	3243204	1118	*	1118	3242183	196	2.96011	1.24851	1.00636	Mtb_H37Ra_peak_274a	Promoter (<=1kb)	1	3240246	3242672	2427	2	MRA_RS15500	glnD	0	ffh;MRA_RS15495;glnD;glnB;amt;ftsY;smc	MRA_RS15490;MRA_RS15495;MRA_RS15500;MRA_RS15505;MRA_RS15510;MRA_RS15515;MRA_RS15520	-3810;3660;0;0;0;2927;6594
NC_009525.1	3242087	3243204	1118	*	1118	3242607	200	3.40591	1.27386	1.25275	Mtb_H37Ra_peak_274b	Promoter (<=1kb)	1	3240246	3242672	2427	2	MRA_RS15500	glnD	0	ffh;MRA_RS15495;glnD;glnB;amt;ftsY;smc	MRA_RS15490;MRA_RS15495;MRA_RS15500;MRA_RS15505;MRA_RS15510;MRA_RS15515;MRA_RS15520	-3810;3660;0;0;0;2927;6594
NC_009525.1	3242087	3243204	1118	*	1118	3243088	199	2.59307	1.22196	0.816481	Mtb_H37Ra_peak_274c	Promoter (<=1kb)	1	3240246	3242672	2427	2	MRA_RS15500	glnD	0	ffh;MRA_RS15495;glnD;glnB;amt;ftsY;smc	MRA_RS15490;MRA_RS15495;MRA_RS15500;MRA_RS15505;MRA_RS15510;MRA_RS15515;MRA_RS15520	-3810;3660;0;0;0;2927;6594
NC_009525.1	3262540	3262859	320	*	320	3262826	190	2.35239	1.21048	0.681233	Mtb_H37Ra_peak_275	Exon (ppsA/MRA_RS15570, exon 1 of 1)	1	3257437	3263067	5631	1	MRA_RS15570	ppsA	5103	ppsA;ppsB;ppsC	MRA_RS15570;MRA_RS15575;MRA_RS15580	0;0;0
NC_009525.1	3267446	3268878	1433	*	1433	3267763	204	3.45876	1.274	1.29281	Mtb_H37Ra_peak_276a	Promoter (<=1kb)	1	3267677	3274243	6567	1	MRA_RS15580	ppsC	0	ppsA;ppsB;ppsC	MRA_RS15570;MRA_RS15575;MRA_RS15580	0;0;0
NC_009525.1	3267446	3268878	1433	*	1433	3268129	205	3.81715	1.29449	1.49661	Mtb_H37Ra_peak_276b	Promoter (<=1kb)	1	3267677	3274243	6567	1	MRA_RS15580	ppsC	0	ppsA;ppsB;ppsC	MRA_RS15570;MRA_RS15575;MRA_RS15580	0;0;0
NC_009525.1	3272564	3273252	689	*	689	3272670	196	2.86982	1.24255	0.960757	Mtb_H37Ra_peak_277	Exon (ppsC/MRA_RS15580, exon 1 of 1)	1	3267677	3274243	6567	1	MRA_RS15580	ppsC	4887	ppsB;ppsC;ppsD	MRA_RS15575;MRA_RS15580;MRA_RS15585	0;0;0
NC_009525.1	3274672	3274987	316	*	316	3274801	198	3.17898	1.26119	1.12635	Mtb_H37Ra_peak_278	Promoter (<=1kb)	1	3274240	3279723	5484	1	MRA_RS15585	ppsD	432	ppsC;ppsD;ppsE	MRA_RS15580;MRA_RS15585;MRA_RS15590	0;0;0
NC_009525.1	3282364	3282625	262	*	262	3282530	200	2.4408	1.21086	0.731164	Mtb_H37Ra_peak_279	Promoter (2-3kb)	1	3279729	3284195	4467	1	MRA_RS15590	ppsE	2635	ppsD;ppsE;drrA;drrB;drrC;MRA_RS15610	MRA_RS15585;MRA_RS15590;MRA_RS15595;MRA_RS15600;MRA_RS15605;MRA_RS15610	0;0;-1581;-2573;-3439;-4316
NC_009525.1	3328552	3329092	541	*	541	3328770	227	5.00929	1.33977	2.27753	Mtb_H37Ra_peak_280	Promoter (<=1kb)	1	3328521	3329453	933	1	MRA_RS15740	purU	31	MRA_RS15710;MRA_RS15715;MRA_RS15720;MRA_RS15725;MRA_RS15730;MRA_RS15735;purU;MRA_RS15745;coaD;rsmD;pca	MRA_RS15710;MRA_RS15715;MRA_RS15720;MRA_RS15725;MRA_RS15730;MRA_RS15735;MRA_RS15740;MRA_RS15745;MRA_RS15750;MRA_RS15755;MRA_RS15760	-4560;-3722;-3359;3343;-1438;1324;0;-1001;1715;2367;0
NC_009525.1	3333002	3333449	448	*	448	3333094	195	2.72686	1.23363	0.891276	Mtb_H37Ra_peak_281a	Promoter (1-2kb)	1	3331655	3335038	3384	2	MRA_RS15760	pca	1589	MRA_RS15735;purU;MRA_RS15745;coaD;rsmD;pca;MRA_RS15765;MRA_RS15770;lipN;MRA_RS15780;MRA_RS15785	MRA_RS15735;MRA_RS15740;MRA_RS15745;MRA_RS15750;MRA_RS15755;MRA_RS15760;MRA_RS15765;MRA_RS15770;MRA_RS15775;MRA_RS15780;MRA_RS15785	5774;0;2909;-2195;-1543;0;2246;3019;4246;-4444;-4644
NC_009525.1	3333002	3333449	448	*	448	3333341	196	2.65658	1.22819	0.843375	Mtb_H37Ra_peak_281b	Promoter (1-2kb)	1	3331655	3335038	3384	2	MRA_RS15760	pca	1589	MRA_RS15735;purU;MRA_RS15745;coaD;rsmD;pca;MRA_RS15765;MRA_RS15770;lipN;MRA_RS15780;MRA_RS15785	MRA_RS15735;MRA_RS15740;MRA_RS15745;MRA_RS15750;MRA_RS15755;MRA_RS15760;MRA_RS15765;MRA_RS15770;MRA_RS15775;MRA_RS15780;MRA_RS15785	5774;0;2909;-2195;-1543;0;2246;3019;4246;-4444;-4644
NC_009525.1	3340871	3341316	446	*	446	3341015	203	3.00282	1.2464	1.03726	Mtb_H37Ra_peak_282	Promoter (<=1kb)	1	3339725	3341938	2214	2	MRA_RS15795	recG	622	MRA_RS15770;lipN;MRA_RS15780;MRA_RS15785;MRA_RS15790;recG;MRA_RS15800;rpmB;ung;thiL;tnpB	MRA_RS15770;MRA_RS15775;MRA_RS15780;MRA_RS15785;MRA_RS15790;MRA_RS15795;MRA_RS15800;MRA_RS15810;MRA_RS15815;MRA_RS15820;MRA_RS15825	-4403;-3176;2978;2778;-1143;0;2288;-2530;3430;4464;5840
NC_009525.1	3370666	3371427	762	*	762	3370839	200	2.58385	1.22072	0.809541	Mtb_H37Ra_peak_283a	Promoter (<=1kb)	1	3370781	3371440	660	1	MRA_RS15955	MRA_RS15955	0	serA;MRA_RS15930;MRA_RS15935;lppY;MRA_RS15955;ilvC;ilvN;MRA_RS15970;MRA_RS15975;MRA_RS15980;MRA_RS23315;MRA_RS23320	MRA_RS15925;MRA_RS15930;MRA_RS15935;MRA_RS15950;MRA_RS15955;MRA_RS15960;MRA_RS15965;MRA_RS15970;MRA_RS15975;MRA_RS15980;MRA_RS23315;MRA_RS23320	-3428;3398;-1564;0;0;1328;1872;3728;-4051;5274;1634;-1078
NC_009525.1	3370666	3371427	762	*	762	3371231	199	3.04872	1.25213	1.0651	Mtb_H37Ra_peak_283b	Promoter (<=1kb)	1	3370781	3371440	660	1	MRA_RS15955	MRA_RS15955	0	serA;MRA_RS15930;MRA_RS15935;lppY;MRA_RS15955;ilvC;ilvN;MRA_RS15970;MRA_RS15975;MRA_RS15980;MRA_RS23315;MRA_RS23320	MRA_RS15925;MRA_RS15930;MRA_RS15935;MRA_RS15950;MRA_RS15955;MRA_RS15960;MRA_RS15965;MRA_RS15970;MRA_RS15975;MRA_RS15980;MRA_RS23315;MRA_RS23320	-3428;3398;-1564;0;0;1328;1872;3728;-4051;5274;1634;-1078
NC_009525.1	3394344	3394888	545	*	545	3394457	194	2.42559	1.21334	0.731164	Mtb_H37Ra_peak_284	Promoter (<=1kb)	1	3393545	3394792	1248	2	MRA_RS16075	MRA_RS16075	0	MRA_RS16045;esxR;esxG;MRA_RS16065;MRA_RS16070;MRA_RS16075;mnmA;iscS;MRA_RS16090;MRA_RS16095;fixB;MRA_RS22810;MRA_RS23325	MRA_RS16045;MRA_RS16055;MRA_RS16060;MRA_RS16065;MRA_RS16070;MRA_RS16075;MRA_RS16080;MRA_RS16085;MRA_RS16090;MRA_RS16095;MRA_RS16100;MRA_RS22810;MRA_RS23325	-3932;-3174;-2846;-1492;-1181;0;1170;0;3359;4201;5313;-3513;-3760
NC_009525.1	3396155	3396898	744	*	744	3396270	193	2.64706	1.2295	0.836137	Mtb_H37Ra_peak_285a	Promoter (<=1kb)	1	3396055	3397236	1182	2	MRA_RS16085	iscS	338	esxR;esxG;MRA_RS16065;MRA_RS16070;MRA_RS16075;mnmA;iscS;MRA_RS16090;MRA_RS16095;fixB;fixA;MRA_RS16110	MRA_RS16055;MRA_RS16060;MRA_RS16065;MRA_RS16070;MRA_RS16075;MRA_RS16080;MRA_RS16085;MRA_RS16090;MRA_RS16095;MRA_RS16100;MRA_RS16105;MRA_RS16110	-4985;-4657;-3303;-2992;0;-97;0;1349;2191;3303;4142;-4373
NC_009525.1	3396155	3396898	744	*	744	3396740	207	4.26319	1.31822	1.75985	Mtb_H37Ra_peak_285b	Promoter (<=1kb)	1	3396055	3397236	1182	2	MRA_RS16085	iscS	338	esxR;esxG;MRA_RS16065;MRA_RS16070;MRA_RS16075;mnmA;iscS;MRA_RS16090;MRA_RS16095;fixB;fixA;MRA_RS16110	MRA_RS16055;MRA_RS16060;MRA_RS16065;MRA_RS16070;MRA_RS16075;MRA_RS16080;MRA_RS16085;MRA_RS16090;MRA_RS16095;MRA_RS16100;MRA_RS16105;MRA_RS16110	-4985;-4657;-3303;-2992;0;-97;0;1349;2191;3303;4142;-4373
NC_009525.1	3434081	3434353	273	*	273	3434255	206	2.37982	1.20327	0.701241	Mtb_H37Ra_peak_286	Promoter (1-2kb)	1	3433897	3435369	1473	2	MRA_RS16270	MRA_RS16270	1016	dinP;MRA_RS16255;MRA_RS16260;MRA_RS16265;MRA_RS16270;MRA_RS16275;ligB	MRA_RS16250;MRA_RS16255;MRA_RS16260;MRA_RS16265;MRA_RS16270;MRA_RS16275;MRA_RS16280	5220;-3263;-2549;2433;0;0;-3387
NC_009525.1	3435182	3435430	249	*	249	3435293	213	3.21572	1.25286	1.15324	Mtb_H37Ra_peak_287	Promoter (<=1kb)	1	3433897	3435369	1473	2	MRA_RS16270	MRA_RS16270	0	MRA_RS16255;MRA_RS16260;MRA_RS16265;MRA_RS16270;MRA_RS16275;ligB;cstA	MRA_RS16255;MRA_RS16260;MRA_RS16265;MRA_RS16270;MRA_RS16275;MRA_RS16280;MRA_RS16285	-4364;-3650;3534;0;0;-2310;-3969
NC_009525.1	3458136	3458377	242	*	242	3458281	251	7.54516	1.43106	4.38233	Mtb_H37Ra_peak_288	Promoter (<=1kb)	1	3454812	3458144	3333	2	MRA_RS16375	pknK	0	MRA_RS16360;hab;MRA_RS16370;pknK;MRA_RS16380;virS;MRA_RS16390;lipR;MRA_RS16400	MRA_RS16360;MRA_RS16365;MRA_RS16370;MRA_RS16375;MRA_RS16380;MRA_RS16385;MRA_RS16390;MRA_RS16395;MRA_RS16400	6439;4627;-3383;0;0;0;-2283;-3776;-4699
NC_009525.1	3458644	3459275	632	*	632	3458795	207	3.65209	1.28321	1.39303	Mtb_H37Ra_peak_289	Promoter (<=1kb)	1	3458196	3459434	1239	1	MRA_RS16380	MRA_RS16380	448	hab;MRA_RS16370;pknK;MRA_RS16380;virS;MRA_RS16390;lipR;MRA_RS16400;adhD	MRA_RS16365;MRA_RS16370;MRA_RS16375;MRA_RS16380;MRA_RS16385;MRA_RS16390;MRA_RS16395;MRA_RS16400;MRA_RS16405	5135;-3891;0;0;0;-1385;-2878;-3801;-4662
NC_009525.1	3459961	3460199	239	*	239	3460042	197	3.06853	1.25485	1.0651	Mtb_H37Ra_peak_290	Promoter (<=1kb)	1	3459560	3460582	1023	2	MRA_RS16385	virS	383	pknK;MRA_RS16380;virS;MRA_RS16390;lipR;MRA_RS16400;adhD;MRA_RS16410	MRA_RS16375;MRA_RS16380;MRA_RS16385;MRA_RS16390;MRA_RS16395;MRA_RS16400;MRA_RS16405;MRA_RS16410	0;0;0;-461;-1954;-2877;-3738;-4882
NC_009525.1	3468476	3468733	258	*	258	3468588	191	2.44856	1.21682	0.731164	Mtb_H37Ra_peak_291	Promoter (<=1kb)	1	3467917	3469428	1512	1	MRA_RS16420	fadD13	559	MRA_RS16400;adhD;MRA_RS16410;MRA_RS16415;fadD13;MRA_RS16425;MRA_RS16430;MRA_RS16435	MRA_RS16400;MRA_RS16405;MRA_RS16410;MRA_RS16415;MRA_RS16420;MRA_RS16425;MRA_RS16430;MRA_RS16435	5400;4539;3395;1980;0;-1634;0;5157
NC_009525.1	3472094	3472340	247	*	247	3472193	199	2.28315	1.20027	0.650837	Mtb_H37Ra_peak_292	Promoter (<=1kb)	1	3471272	3472963	1692	1	MRA_RS16430	MRA_RS16430	822	MRA_RS16415;fadD13;MRA_RS16425;MRA_RS16430;MRA_RS16435;MRA_RS16440;MRA_RS16445;MRA_RS16450;MRA_RS16455	MRA_RS16415;MRA_RS16420;MRA_RS16425;MRA_RS16430;MRA_RS16435;MRA_RS16440;MRA_RS16445;MRA_RS16450;MRA_RS16455	5598;0;1727;0;1550;2580;3707;-3789;-4363
NC_009525.1	3492360	3493092	733	*	733	3492476	229	2.74134	1.21459	0.891276	Mtb_H37Ra_peak_293	Promoter (<=1kb)	1	3492915	3493445	531	1	MRA_RS16555	MRA_RS16555	0	fprA;agpS;moaA;MRA_RS16535;moaC;moaD;MRA_RS16550;MRA_RS16555;MRA_RS16560;moeB;MRA_RS16570;MRA_RS16575;MRA_RS16580;MRA_RS16585;MRA_RS22815	MRA_RS16510;MRA_RS16515;MRA_RS16530;MRA_RS16535;MRA_RS16540;MRA_RS16545;MRA_RS16550;MRA_RS16555;MRA_RS16560;MRA_RS16565;MRA_RS16570;MRA_RS16575;MRA_RS16580;MRA_RS16585;MRA_RS22815	6197;-3243;2555;1425;1033;504;0;0;-515;-1840;-3038;-3873;-4196;-4636;-3029
NC_009525.1	3503869	3505798	1930	*	1930	3505519	253	2.75379	1.20382	0.894762	Mtb_H37Ra_peak_294	Promoter (<=1kb)	1	3504303	3505337	1035	1	MRA_RS16620	MRA_RS16620	0	cyp141;MRA_RS16595;MRA_RS16600;moaR1;MRA_RS16610;MRA_RS16620;MRA_RS16625;MRA_RS16630;MRA_RS16635;tgs1;MRA_RS16645;devS;MRA_RS22445	MRA_RS16590;MRA_RS16595;MRA_RS16600;MRA_RS16605;MRA_RS16610;MRA_RS16620;MRA_RS16625;MRA_RS16630;MRA_RS16635;MRA_RS16640;MRA_RS16645;MRA_RS16650;MRA_RS22445	5204;3579;3144;2207;-62;0;0;0;0;0;0;0;-3801
NC_009525.1	3506655	3508345	1691	*	1691	3507004	258	4.47475	1.29022	1.90978	Mtb_H37Ra_peak_295a	Promoter (<=1kb)	1	3506816	3507148	333	1	MRA_RS16635	MRA_RS16635	0	moaR1;MRA_RS16610;MRA_RS16620;MRA_RS16625;MRA_RS16630;MRA_RS16635;tgs1;MRA_RS16645;devS;devR;MRA_RS16660	MRA_RS16605;MRA_RS16610;MRA_RS16620;MRA_RS16625;MRA_RS16630;MRA_RS16635;MRA_RS16640;MRA_RS16645;MRA_RS16650;MRA_RS16655;MRA_RS16660	4993;-2848;0;0;0;0;0;0;0;3726;4560
NC_009525.1	3506655	3508345	1691	*	1691	3507964	265	3.82865	1.25483	1.50526	Mtb_H37Ra_peak_295b	Promoter (<=1kb)	1	3506816	3507148	333	1	MRA_RS16635	MRA_RS16635	0	moaR1;MRA_RS16610;MRA_RS16620;MRA_RS16625;MRA_RS16630;MRA_RS16635;tgs1;MRA_RS16645;devS;devR;MRA_RS16660	MRA_RS16605;MRA_RS16610;MRA_RS16620;MRA_RS16625;MRA_RS16630;MRA_RS16635;MRA_RS16640;MRA_RS16645;MRA_RS16650;MRA_RS16655;MRA_RS16660	4993;-2848;0;0;0;0;0;0;0;3726;4560
NC_009525.1	3508799	3509247	449	*	449	3508897	242	2.64238	1.20225	0.836137	Mtb_H37Ra_peak_296	Promoter (<=1kb)	1	3508707	3509705	999	1	MRA_RS16645	MRA_RS16645	92	MRA_RS16610;MRA_RS16620;MRA_RS16625;MRA_RS16630;MRA_RS16635;tgs1;MRA_RS16645;devS;devR;MRA_RS16660;MRA_RS16665;MRA_RS16670	MRA_RS16610;MRA_RS16620;MRA_RS16625;MRA_RS16630;MRA_RS16635;MRA_RS16640;MRA_RS16645;MRA_RS16650;MRA_RS16655;MRA_RS16660;MRA_RS16665;MRA_RS16670	-4992;0;0;0;0;0;0;0;2824;3658;-4243;-4703
NC_009525.1	3509635	3510409	775	*	775	3509789	245	5.66097	1.3551	2.77234	Mtb_H37Ra_peak_297	Promoter (<=1kb)	1	3508707	3509705	999	1	MRA_RS16645	MRA_RS16645	928	MRA_RS16620;MRA_RS16625;MRA_RS16630;MRA_RS16635;tgs1;MRA_RS16645;devS;devR;MRA_RS16660;MRA_RS16665;MRA_RS16670;MRA_RS16675	MRA_RS16620;MRA_RS16625;MRA_RS16630;MRA_RS16635;MRA_RS16640;MRA_RS16645;MRA_RS16650;MRA_RS16655;MRA_RS16660;MRA_RS16665;MRA_RS16670;MRA_RS16675	0;0;0;0;0;0;0;1662;2496;-3081;-3541;5024
NC_009525.1	3544551	3545617	1067	*	1067	3544670	226	4.34174	1.30649	1.82414	Mtb_H37Ra_peak_298a	Promoter (<=1kb)	1	3543798	3545069	1272	2	MRA_RS16810	MRA_RS16810	0	MRA_RS16790;MRA_RS16795;MRA_RS16800;MRA_RS16805;MRA_RS16810;MRA_RS16815;MRA_RS16820;MRA_RS16825;MRA_RS16830;MRA_RS16835;MRA_RS16840	MRA_RS16790;MRA_RS16795;MRA_RS16800;MRA_RS16805;MRA_RS16810;MRA_RS16815;MRA_RS16820;MRA_RS16825;MRA_RS16830;MRA_RS16835;MRA_RS16840	-3232;-2416;-1257;-750;0;0;934;0;2596;0;0
NC_009525.1	3544551	3545617	1067	*	1067	3545042	225	4.97784	1.33997	2.25364	Mtb_H37Ra_peak_298b	Promoter (<=1kb)	1	3543798	3545069	1272	2	MRA_RS16810	MRA_RS16810	0	MRA_RS16790;MRA_RS16795;MRA_RS16800;MRA_RS16805;MRA_RS16810;MRA_RS16815;MRA_RS16820;MRA_RS16825;MRA_RS16830;MRA_RS16835;MRA_RS16840	MRA_RS16790;MRA_RS16795;MRA_RS16800;MRA_RS16805;MRA_RS16810;MRA_RS16815;MRA_RS16820;MRA_RS16825;MRA_RS16830;MRA_RS16835;MRA_RS16840	-3232;-2416;-1257;-750;0;0;934;0;2596;0;0
NC_009525.1	3544551	3545617	1067	*	1067	3545540	214	2.73368	1.22231	0.891276	Mtb_H37Ra_peak_298c	Promoter (<=1kb)	1	3543798	3545069	1272	2	MRA_RS16810	MRA_RS16810	0	MRA_RS16790;MRA_RS16795;MRA_RS16800;MRA_RS16805;MRA_RS16810;MRA_RS16815;MRA_RS16820;MRA_RS16825;MRA_RS16830;MRA_RS16835;MRA_RS16840	MRA_RS16790;MRA_RS16795;MRA_RS16800;MRA_RS16805;MRA_RS16810;MRA_RS16815;MRA_RS16820;MRA_RS16825;MRA_RS16830;MRA_RS16835;MRA_RS16840	-3232;-2416;-1257;-750;0;0;934;0;2596;0;0
NC_009525.1	3546855	3547146	292	*	292	3546961	213	4.89319	1.34676	2.20076	Mtb_H37Ra_peak_299	Promoter (<=1kb)	1	3546548	3547507	960	2	MRA_RS16825	MRA_RS16825	361	MRA_RS16795;MRA_RS16800;MRA_RS16805;MRA_RS16810;MRA_RS16815;MRA_RS16820;MRA_RS16825;MRA_RS16830;MRA_RS16835;MRA_RS16840;aofH;hpx	MRA_RS16795;MRA_RS16800;MRA_RS16805;MRA_RS16810;MRA_RS16815;MRA_RS16820;MRA_RS16825;MRA_RS16830;MRA_RS16835;MRA_RS16840;MRA_RS16845;MRA_RS16850	-4720;-3561;-3054;0;0;-304;0;1067;0;0;-3515;5827
NC_009525.1	3548236	3549732	1497	*	1497	3548550	205	2.75397	1.22901	0.894762	Mtb_H37Ra_peak_300a	Promoter (<=1kb)	1	3548258	3549394	1137	1	MRA_RS16835	MRA_RS16835	0	MRA_RS16800;MRA_RS16805;MRA_RS16810;MRA_RS16815;MRA_RS16820;MRA_RS16825;MRA_RS16830;MRA_RS16835;MRA_RS16840;aofH;hpx;MRA_RS16860;MRA_RS16865;MRA_RS22820	MRA_RS16800;MRA_RS16805;MRA_RS16810;MRA_RS16815;MRA_RS16820;MRA_RS16825;MRA_RS16830;MRA_RS16835;MRA_RS16840;MRA_RS16845;MRA_RS16850;MRA_RS16860;MRA_RS16865;MRA_RS22820	-4942;-4435;0;0;-1685;0;-23;0;0;-929;3241;4469;-4562;3591
NC_009525.1	3548236	3549732	1497	*	1497	3549662	191	2.44856	1.21682	0.731164	Mtb_H37Ra_peak_300b	Promoter (<=1kb)	1	3548258	3549394	1137	1	MRA_RS16835	MRA_RS16835	0	MRA_RS16800;MRA_RS16805;MRA_RS16810;MRA_RS16815;MRA_RS16820;MRA_RS16825;MRA_RS16830;MRA_RS16835;MRA_RS16840;aofH;hpx;MRA_RS16860;MRA_RS16865;MRA_RS22820	MRA_RS16800;MRA_RS16805;MRA_RS16810;MRA_RS16815;MRA_RS16820;MRA_RS16825;MRA_RS16830;MRA_RS16835;MRA_RS16840;MRA_RS16845;MRA_RS16850;MRA_RS16860;MRA_RS16865;MRA_RS22820	-4942;-4435;0;0;-1685;0;-23;0;0;-929;3241;4469;-4562;3591
NC_009525.1	3571608	3571816	209	*	209	3571738	238	2.57526	1.20002	0.803473	Mtb_H37Ra_peak_301	Promoter (2-3kb)	1	3570977	3573955	2979	2	MRA_RS16975	MRA_RS16975	2139	MRA_RS16940;MRA_RS16945;MRA_RS16955;MRA_RS16960;rna-MRA_RS16965;MRA_RS16970;MRA_RS16975;MRA_RS16980;MRA_RS16985;MRA_RS16990;MRA_RS22965	MRA_RS16940;MRA_RS16945;MRA_RS16955;MRA_RS16960;MRA_RS16965;MRA_RS16970;MRA_RS16975;MRA_RS16980;MRA_RS16985;MRA_RS16990;MRA_RS22965	-4123;3955;-2465;-1972;-1382;1262;0;3253;-3331;-4788;3711
NC_009525.1	3573040	3573304	265	*	265	3573183	244	3.20758	1.23381	1.14693	Mtb_H37Ra_peak_302	Promoter (<=1kb)	1	3570977	3573955	2979	2	MRA_RS16975	MRA_RS16975	651	MRA_RS16955;MRA_RS16960;rna-MRA_RS16965;MRA_RS16970;MRA_RS16975;MRA_RS16980;MRA_RS16985;MRA_RS16990;MRA_RS16995;MRA_RS17000;MRA_RS22965	MRA_RS16955;MRA_RS16960;MRA_RS16965;MRA_RS16970;MRA_RS16975;MRA_RS16980;MRA_RS16985;MRA_RS16990;MRA_RS16995;MRA_RS17000;MRA_RS22965	-3897;-3404;-2814;2694;0;1765;-1843;-3300;4348;-4503;5143
NC_009525.1	3695751	3696015	265	*	265	3695864	205	3.73527	1.28969	1.4527	Mtb_H37Ra_peak_303	Promoter (<=1kb)	1	3693834	3696746	2913	2	MRA_RS17540	atsB	731	lhr;nei2;lpqC;atsB;MRA_RS17545;phoU;MRA_RS17555;lpdA	MRA_RS17525;MRA_RS17530;MRA_RS17535;MRA_RS17540;MRA_RS17545;MRA_RS17550;MRA_RS17555;MRA_RS17560	8193;3648;-1944;0;1668;0;4210;5706
NC_009525.1	3697692	3698126	435	*	435	3697921	224	3.85684	1.28203	1.52429	Mtb_H37Ra_peak_304	Promoter (<=1kb)	1	3697695	3698360	666	2	MRA_RS17550	phoU	234	nei2;lpqC;atsB;MRA_RS17545;phoU;MRA_RS17555;lpdA;MRA_RS17565;MRA_RS17570	MRA_RS17530;MRA_RS17535;MRA_RS17540;MRA_RS17545;MRA_RS17550;MRA_RS17555;MRA_RS17560;MRA_RS17565;MRA_RS17570	5589;-3885;0;-9;0;2099;3595;-3856;5523
NC_009525.1	3712274	3712901	628	*	628	3712733	207	2.62685	1.21942	0.836137	Mtb_H37Ra_peak_305	Promoter (<=1kb)	1	3711928	3713025	1098	2	MRA_RS17615	add	124	pmmB;upp;sapM;MRA_RS17600;MRA_RS17605;mtp;add;deoA;cdd;sdhC;sdhD;sdhA;sdhB;MRA_RS21955	MRA_RS17585;MRA_RS17590;MRA_RS17595;MRA_RS17600;MRA_RS17605;MRA_RS17610;MRA_RS17615;MRA_RS17620;MRA_RS17625;MRA_RS17630;MRA_RS17635;MRA_RS17640;MRA_RS17645;MRA_RS21955	6569;-4340;4235;3312;-1103;-417;0;1407;1805;-2042;-2377;-2940;-4712;-907
NC_009525.1	3782345	3782892	548	*	548	3782563	220	3.04964	1.23837	1.0651	Mtb_H37Ra_peak_306	Promoter (<=1kb)	1	3782130	3782681	552	2	MRA_RS17860	mfpA	0	MRA_RS17825;MRA_RS17830;folD;relJ;relK;MRA_RS17850;MRA_RS17855;mfpA;MRA_RS17865;MRA_RS17870;MRA_RS17875;MRA_RS17880;spoU;MRA_RS17890;MRA_RS23365;MRA_RS23370;MRA_RS23375	MRA_RS17825;MRA_RS17830;MRA_RS17835;MRA_RS17840;MRA_RS17845;MRA_RS17850;MRA_RS17855;MRA_RS17860;MRA_RS17865;MRA_RS17870;MRA_RS17875;MRA_RS17880;MRA_RS17885;MRA_RS17890;MRA_RS23365;MRA_RS23370;MRA_RS23375	4120;-3424;-2582;2458;2186;1887;580;0;0;726;1096;3723;-3959;-4790;-4638;-4522;-4235
NC_009525.1	3798485	3799351	867	*	867	3798704	208	2.71638	1.22472	0.88736	Mtb_H37Ra_peak_307	Promoter (<=1kb)	1	3799279	3799932	654	1	MRA_RS17935	MRA_RS17935	0	dnaE2;MRA_RS17910;otsB;MRA_RS17920;amiD;MRA_RS17935;MRA_RS17940;MRA_RS17945;MRA_RS17950;MRA_RS21980;MRA_RS23380;MRA_RS23385	MRA_RS17905;MRA_RS17910;MRA_RS17915;MRA_RS17920;MRA_RS17930;MRA_RS17935;MRA_RS17940;MRA_RS17945;MRA_RS17950;MRA_RS21980;MRA_RS23380;MRA_RS23385	-4586;4430;3048;1621;0;0;2125;3020;4639;1819;994;4802
NC_009525.1	3806390	3807606	1217	*	1217	3807280	234	2.8706	1.21979	0.961297	Mtb_H37Ra_peak_308	Promoter (<=1kb)	1	3805571	3806560	990	2	MRA_RS17970	ispH	0	MRA_RS17940;MRA_RS17945;MRA_RS17950;ispH;idsB;MRA_RS17980;MRA_RS17985;MRA_RS18000;htdY;MRA_RS21990;MRA_RS23385	MRA_RS17940;MRA_RS17945;MRA_RS17950;MRA_RS17970;MRA_RS17975;MRA_RS17980;MRA_RS17985;MRA_RS18000;MRA_RS18005;MRA_RS21990;MRA_RS23385	-4914;-4019;-2400;0;0;1152;1427;-3170;5863;-1609;-2237
NC_009525.1	3816360	3817121	762	*	762	3816490	189	2.25828	1.20415	0.63347	Mtb_H37Ra_peak_309a	Promoter (<=1kb)	1	3816252	3817115	864	2	MRA_RS18020	cmaA1	0	MRA_RS18000;htdY;lpqD;MRA_RS18015;cmaA1;iunH;MRA_RS18030;MRA_RS18035;MRA_RS18040;guaA	MRA_RS18000;MRA_RS18005;MRA_RS18010;MRA_RS18015;MRA_RS18020;MRA_RS18025;MRA_RS18030;MRA_RS18035;MRA_RS18040;MRA_RS18045	5584;-2891;2817;2061;0;-18;2582;3193;-3192;5635
NC_009525.1	3816360	3817121	762	*	762	3816935	231	7.92043	1.47033	4.7203	Mtb_H37Ra_peak_309b	Promoter (<=1kb)	1	3816252	3817115	864	2	MRA_RS18020	cmaA1	0	MRA_RS18000;htdY;lpqD;MRA_RS18015;cmaA1;iunH;MRA_RS18030;MRA_RS18035;MRA_RS18040;guaA	MRA_RS18000;MRA_RS18005;MRA_RS18010;MRA_RS18015;MRA_RS18020;MRA_RS18025;MRA_RS18030;MRA_RS18035;MRA_RS18040;MRA_RS18045	5584;-2891;2817;2061;0;-18;2582;3193;-3192;5635
NC_009525.1	3824040	3824887	848	*	848	3824139	190	2.35239	1.21048	0.681233	Mtb_H37Ra_peak_310a	Promoter (<=1kb)	1	3823705	3824784	1080	2	MRA_RS18055	idsA1	0	MRA_RS18030;MRA_RS18035;MRA_RS18040;guaA;hpnD;idsA1;MRA_RS18060;MRA_RS18065;MRA_RS18070;MRA_RS18075;MRA_RS21995	MRA_RS18030;MRA_RS18035;MRA_RS18040;MRA_RS18045;MRA_RS18050;MRA_RS18055;MRA_RS18060;MRA_RS18065;MRA_RS18070;MRA_RS18075;MRA_RS21995	-4337;-3726;3727;-1284;-364;0;-46;-1030;-1833;5682;4451
NC_009525.1	3824040	3824887	848	*	848	3824573	189	2.25828	1.20415	0.63347	Mtb_H37Ra_peak_310b	Promoter (<=1kb)	1	3823705	3824784	1080	2	MRA_RS18055	idsA1	0	MRA_RS18030;MRA_RS18035;MRA_RS18040;guaA;hpnD;idsA1;MRA_RS18060;MRA_RS18065;MRA_RS18070;MRA_RS18075;MRA_RS21995	MRA_RS18030;MRA_RS18035;MRA_RS18040;MRA_RS18045;MRA_RS18050;MRA_RS18055;MRA_RS18060;MRA_RS18065;MRA_RS18070;MRA_RS18075;MRA_RS21995	-4337;-3726;3727;-1284;-364;0;-46;-1030;-1833;5682;4451
NC_009525.1	3824040	3824887	848	*	848	3824742	197	3.06853	1.25485	1.0651	Mtb_H37Ra_peak_310c	Promoter (<=1kb)	1	3823705	3824784	1080	2	MRA_RS18055	idsA1	0	MRA_RS18030;MRA_RS18035;MRA_RS18040;guaA;hpnD;idsA1;MRA_RS18060;MRA_RS18065;MRA_RS18070;MRA_RS18075;MRA_RS21995	MRA_RS18030;MRA_RS18035;MRA_RS18040;MRA_RS18045;MRA_RS18050;MRA_RS18055;MRA_RS18060;MRA_RS18065;MRA_RS18070;MRA_RS18075;MRA_RS21995	-4337;-3726;3727;-1284;-364;0;-46;-1030;-1833;5682;4451
NC_009525.1	3847288	3847519	232	*	232	3847411	213	4.19529	1.30923	1.72602	Mtb_H37Ra_peak_311	Promoter (<=1kb)	1	3847264	3847740	477	2	MRA_RS18165	rimI	221	sigD;MRA_RS18140;whiB3;groL;groES;tsaD;rimI;tsaB;tsaE;alr;MRA_RS18185;MRA_RS18190;MRA_RS18195;MRA_RS22000	MRA_RS18135;MRA_RS18140;MRA_RS18145;MRA_RS18150;MRA_RS18155;MRA_RS18160;MRA_RS18165;MRA_RS18170;MRA_RS18175;MRA_RS18180;MRA_RS18185;MRA_RS18190;MRA_RS18195;MRA_RS22000	-4997;-4089;3718;-1719;-1322;-21;0;853;1356;2513;3235;-3398;-4195;-2539
NC_009525.1	3876517	3877011	495	*	495	3876900	201	3.5224	1.2802	1.31874	Mtb_H37Ra_peak_312	Promoter (<=1kb)	1	3873205	3876915	3711	2	MRA_RS18305	eccC4	0	esxT;esxU;MRA_RS18300;eccC4;eccD4;mycP4;eccB4;MRA_RS18325	MRA_RS18290;MRA_RS18295;MRA_RS18300;MRA_RS18305;MRA_RS18310;MRA_RS18315;MRA_RS18320;MRA_RS18325	-4914;-4576;-3309;0;-18;-1418;4162;-4283
NC_009525.1	3884116	3884722	607	*	607	3884239	197	2.61184	1.22449	0.829838	Mtb_H37Ra_peak_313a	Promoter (1-2kb)	1	3883081	3884767	1687	1	MRA_RS18340	MRA_RS18340	1035	mycP4;eccB4;MRA_RS18325;cut4;MRA_RS18340;truA;rplQ;rpoA;rpsD;rpsK;rpsM;rpmJ;infA;MRA_RS18385	MRA_RS18315;MRA_RS18320;MRA_RS18325;MRA_RS18330;MRA_RS18340;MRA_RS18345;MRA_RS18350;MRA_RS18355;MRA_RS18360;MRA_RS18365;MRA_RS18370;MRA_RS18375;MRA_RS18380;MRA_RS18385	5687;-2943;2822;1987;0;900;1387;2462;3219;3647;4025;4354;4608;0
NC_009525.1	3884116	3884722	607	*	607	3884609	197	3.06853	1.25485	1.0651	Mtb_H37Ra_peak_313b	Promoter (1-2kb)	1	3883081	3884767	1687	1	MRA_RS18340	MRA_RS18340	1035	mycP4;eccB4;MRA_RS18325;cut4;MRA_RS18340;truA;rplQ;rpoA;rpsD;rpsK;rpsM;rpmJ;infA;MRA_RS18385	MRA_RS18315;MRA_RS18320;MRA_RS18325;MRA_RS18330;MRA_RS18340;MRA_RS18345;MRA_RS18350;MRA_RS18355;MRA_RS18360;MRA_RS18365;MRA_RS18370;MRA_RS18375;MRA_RS18380;MRA_RS18385	5687;-2943;2822;1987;0;900;1387;2462;3219;3647;4025;4354;4608;0
NC_009525.1	3889390	3889593	204	*	204	3889488	266	3.15144	1.21984	1.12579	Mtb_H37Ra_peak_314	Promoter (<=1kb)	1	3889584	3890441	858	1	MRA_RS18385	MRA_RS18385	0	MRA_RS18340;truA;rplQ;rpoA;rpsD;rpsK;rpsM;rpmJ;infA;MRA_RS18385;rfbB;rfbC;MRA_RS18400;MRA_RS18405	MRA_RS18340;MRA_RS18345;MRA_RS18350;MRA_RS18355;MRA_RS18360;MRA_RS18365;MRA_RS18370;MRA_RS18375;MRA_RS18380;MRA_RS18385;MRA_RS18390;MRA_RS18395;MRA_RS18400;MRA_RS18405	0;-3768;-3281;-2206;-1449;-1021;-643;-314;-60;0;0;0;0;5153
NC_009525.1	3890388	3891515	1128	*	1128	3891140	213	3.31738	1.25896	1.20946	Mtb_H37Ra_peak_315	Promoter (<=1kb)	1	3890514	3891509	996	1	MRA_RS18390	rfbB	0	truA;rplQ;rpoA;rpsD;rpsK;rpsM;rpmJ;infA;MRA_RS18385;rfbB;rfbC;MRA_RS18400;MRA_RS18405;mhpE;MRA_RS18415	MRA_RS18345;MRA_RS18350;MRA_RS18355;MRA_RS18360;MRA_RS18365;MRA_RS18370;MRA_RS18375;MRA_RS18380;MRA_RS18385;MRA_RS18390;MRA_RS18395;MRA_RS18400;MRA_RS18405;MRA_RS18410;MRA_RS18415	-4766;-4279;-3204;-2447;-2019;-1641;-1312;-1058;0;0;0;0;3231;0;5964
NC_009525.1	3891717	3892290	574	*	574	3892093	210	3.83316	1.29135	1.50888	Mtb_H37Ra_peak_316	Promoter (<=1kb)	1	3892202	3893594	1393	1	MRA_RS18400	MRA_RS18400	0	rpoA;rpsD;rpsK;rpsM;rpmJ;infA;MRA_RS18385;rfbB;rfbC;MRA_RS18400;MRA_RS18405;mhpE;MRA_RS18415	MRA_RS18355;MRA_RS18360;MRA_RS18365;MRA_RS18370;MRA_RS18375;MRA_RS18380;MRA_RS18385;MRA_RS18390;MRA_RS18395;MRA_RS18400;MRA_RS18405;MRA_RS18410;MRA_RS18415	-4533;-3776;-3348;-2970;-2641;-2387;0;0;0;0;2456;0;5189
NC_009525.1	3894776	3895554	779	*	779	3894910	195	2.3531	1.20756	0.681763	Mtb_H37Ra_peak_317a	Promoter (<=1kb)	1	3894750	3895760	1011	2	MRA_RS18410	mhpE	206	MRA_RS18385;rfbB;rfbC;MRA_RS18400;MRA_RS18405;mhpE;MRA_RS18415;MRA_RS18420;MRA_RS18425;MRA_RS18430	MRA_RS18385;MRA_RS18390;MRA_RS18395;MRA_RS18400;MRA_RS18405;MRA_RS18410;MRA_RS18415;MRA_RS18420;MRA_RS18425;MRA_RS18430	0;0;0;0;-30;0;1925;2320;-2485;3946
NC_009525.1	3894776	3895554	779	*	779	3895166	200	2.47814	1.21345	0.75264	Mtb_H37Ra_peak_317b	Promoter (<=1kb)	1	3894750	3895760	1011	2	MRA_RS18410	mhpE	206	MRA_RS18385;rfbB;rfbC;MRA_RS18400;MRA_RS18405;mhpE;MRA_RS18415;MRA_RS18420;MRA_RS18425;MRA_RS18430	MRA_RS18385;MRA_RS18390;MRA_RS18395;MRA_RS18400;MRA_RS18405;MRA_RS18410;MRA_RS18415;MRA_RS18420;MRA_RS18425;MRA_RS18430	0;0;0;0;-30;0;1925;2320;-2485;3946
NC_009525.1	3900886	3902079	1194	*	1194	3901364	213	3.86904	1.29101	1.52429	Mtb_H37Ra_peak_318a	Promoter (<=1kb)	1	3901048	3902397	1350	2	MRA_RS18445	kgtP	318	MRA_RS18415;MRA_RS18420;MRA_RS18425;MRA_RS18430;kgtP;MRA_RS18450;MRA_RS18455;MRA_RS18460	MRA_RS18415;MRA_RS18420;MRA_RS18425;MRA_RS18430;MRA_RS18445;MRA_RS18450;MRA_RS18455;MRA_RS18460	-3407;-3012;2847;-1386;0;0;-1024;-2235
NC_009525.1	3900886	3902079	1194	*	1194	3901795	209	3.293	1.26028	1.19142	Mtb_H37Ra_peak_318b	Promoter (<=1kb)	1	3901048	3902397	1350	2	MRA_RS18445	kgtP	318	MRA_RS18415;MRA_RS18420;MRA_RS18425;MRA_RS18430;kgtP;MRA_RS18450;MRA_RS18455;MRA_RS18460	MRA_RS18415;MRA_RS18420;MRA_RS18425;MRA_RS18430;MRA_RS18445;MRA_RS18450;MRA_RS18455;MRA_RS18460	-3407;-3012;2847;-1386;0;0;-1024;-2235
NC_009525.1	3902783	3903100	318	*	318	3903014	205	3.15376	1.25454	1.12635	Mtb_H37Ra_peak_319	Promoter (<=1kb)	1	3902770	3903066	297	1	MRA_RS18450	MRA_RS18450	13	MRA_RS18420;MRA_RS18425;MRA_RS18430;kgtP;MRA_RS18450;MRA_RS18455;MRA_RS18460;MRA_RS18465	MRA_RS18420;MRA_RS18425;MRA_RS18430;MRA_RS18445;MRA_RS18450;MRA_RS18455;MRA_RS18460;MRA_RS18465	-4909;4744;-3283;0;0;-3;-1214;5979
NC_009525.1	3971637	3973058	1422	*	1422	3972400	217	3.74629	1.28101	1.4527	Mtb_H37Ra_peak_320a	Promoter (<=1kb)	1	3972271	3972720	450	1	MRA_RS18715	MRA_RS18715	0	MRA_RS18685;MRA_RS18690;MRA_RS18695;MRA_RS18700;MRA_RS18705;kshA;MRA_RS18715;MRA_RS18720;MRA_RS18725;MRA_RS18730;MRA_RS18735;MRA_RS18740;MRA_RS18745	MRA_RS18685;MRA_RS18690;MRA_RS18695;MRA_RS18700;MRA_RS18705;MRA_RS18710;MRA_RS18715;MRA_RS18720;MRA_RS18725;MRA_RS18730;MRA_RS18735;MRA_RS18740;MRA_RS18745	5543;4523;3442;2216;-647;0;0;800;-1031;0;0;0;-4951
NC_009525.1	3971637	3973058	1422	*	1422	3972860	222	3.1197	1.24135	1.10345	Mtb_H37Ra_peak_320b	Promoter (<=1kb)	1	3972271	3972720	450	1	MRA_RS18715	MRA_RS18715	0	MRA_RS18685;MRA_RS18690;MRA_RS18695;MRA_RS18700;MRA_RS18705;kshA;MRA_RS18715;MRA_RS18720;MRA_RS18725;MRA_RS18730;MRA_RS18735;MRA_RS18740;MRA_RS18745	MRA_RS18685;MRA_RS18690;MRA_RS18695;MRA_RS18700;MRA_RS18705;MRA_RS18710;MRA_RS18715;MRA_RS18720;MRA_RS18725;MRA_RS18730;MRA_RS18735;MRA_RS18740;MRA_RS18745	5543;4523;3442;2216;-647;0;0;800;-1031;0;0;0;-4951
NC_009525.1	3975618	3976190	573	*	573	3975819	213	3.21812	1.253	1.15549	Mtb_H37Ra_peak_321	Promoter (<=1kb)	1	3974550	3975704	1155	2	MRA_RS18730	MRA_RS18730	0	MRA_RS18705;kshA;MRA_RS18715;MRA_RS18720;MRA_RS18725;MRA_RS18730;MRA_RS18735;MRA_RS18740;MRA_RS18745;MRA_RS18750	MRA_RS18705;MRA_RS18710;MRA_RS18715;MRA_RS18720;MRA_RS18725;MRA_RS18730;MRA_RS18735;MRA_RS18740;MRA_RS18745;MRA_RS18750	-4628;0;0;-1760;1529;0;0;0;-1819;4929
NC_009525.1	3976549	3977180	632	*	632	3976952	214	4.5299	1.32655	1.93909	Mtb_H37Ra_peak_322	Promoter (<=1kb)	1	3976483	3977610	1128	2	MRA_RS18740	MRA_RS18740	430	kshA;MRA_RS18715;MRA_RS18720;MRA_RS18725;MRA_RS18730;MRA_RS18735;MRA_RS18740;MRA_RS18745;MRA_RS18750;dmpG	MRA_RS18710;MRA_RS18715;MRA_RS18720;MRA_RS18725;MRA_RS18730;MRA_RS18735;MRA_RS18740;MRA_RS18745;MRA_RS18750;MRA_RS18755	0;0;-2691;2460;0;0;0;-829;3939;5078
NC_009525.1	3984449	3985369	921	*	921	3985234	208	4.39357	1.32456	1.84482	Mtb_H37Ra_peak_323	Promoter (<=1kb)	1	3984035	3985726	1692	1	MRA_RS18770	kstD	414	MRA_RS18750;dmpG;hsaG;hsaE;kstD;MRA_RS18775;MRA_RS18780;MRA_RS18785;chsH1;chsH2	MRA_RS18750;MRA_RS18755;MRA_RS18760;MRA_RS18765;MRA_RS18770;MRA_RS18775;MRA_RS18780;MRA_RS18785;MRA_RS18790;MRA_RS18795	-3330;-2191;-1283;-487;0;-359;0;3956;4345;5277
NC_009525.1	3987257	3987985	729	*	729	3987349	196	2.96011	1.24851	1.00636	Mtb_H37Ra_peak_324	Promoter (<=1kb)	1	3986725	3988164	1440	1	MRA_RS18780	MRA_RS18780	532	dmpG;hsaG;hsaE;kstD;MRA_RS18775;MRA_RS18780;MRA_RS18785;chsH1;chsH2;fadE29;fadE28;cyp125	MRA_RS18755;MRA_RS18760;MRA_RS18765;MRA_RS18770;MRA_RS18775;MRA_RS18780;MRA_RS18785;MRA_RS18790;MRA_RS18795;MRA_RS18800;MRA_RS18805;MRA_RS18810	-4999;-4091;-3295;0;1529;0;1340;1729;2661;3821;0;6078
NC_009525.1	3992031	3992414	384	*	384	3992354	198	3.17898	1.26119	1.12635	Mtb_H37Ra_peak_325	Promoter (<=1kb)	1	3991791	3992810	1020	2	MRA_RS18805	fadE28	396	MRA_RS18780;MRA_RS18785;chsH1;chsH2;fadE29;fadE28;cyp125;MRA_RS18815;ddn;MRA_RS18825;MRA_RS18830	MRA_RS18780;MRA_RS18785;MRA_RS18790;MRA_RS18795;MRA_RS18800;MRA_RS18805;MRA_RS18810;MRA_RS18815;MRA_RS18820;MRA_RS18825;MRA_RS18830	0;-2706;-2317;-1385;-225;0;1649;-1809;-3096;4548;5350
NC_009525.1	4004372	4004652	281	*	281	4004481	202	3.64089	1.28654	1.38446	Mtb_H37Ra_peak_326	Promoter (<=1kb)	1	4004470	4005630	1161	2	MRA_RS18865	fadA6	978	ipdA;ipdB;ipdC;fdxB;MRA_RS18860;fadA6;kstR2;MRA_RS18875;ipdF;ipdE1	MRA_RS18840;MRA_RS18845;MRA_RS18850;MRA_RS18855;MRA_RS18860;MRA_RS18865;MRA_RS18870;MRA_RS18875;MRA_RS18880;MRA_RS18885	5810;4935;4085;3021;-7;0;1645;-1994;4449;5603
NC_009525.1	4091133	4091574	442	*	442	4091256	225	4.3898	1.30981	1.84482	Mtb_H37Ra_peak_327a	Promoter (<=1kb)	1	4089963	4091168	1206	2	MRA_RS19310	MRA_RS19310	0	MRA_RS19275;MRA_RS19285;fic;MRA_RS19295;MRA_RS19300;rna-MRA_RS19305;MRA_RS19310;MRA_RS19315;topA;MRA_RS19325;MRA_RS23480	MRA_RS19275;MRA_RS19285;MRA_RS19290;MRA_RS19295;MRA_RS19300;MRA_RS19305;MRA_RS19310;MRA_RS19315;MRA_RS19320;MRA_RS19325;MRA_RS23480	5702;-2937;-2126;-1921;1526;-1249;0;0;4130;5061;1756
NC_009525.1	4091133	4091574	442	*	442	4091524	195	2.85372	1.24217	0.94867	Mtb_H37Ra_peak_327b	Promoter (<=1kb)	1	4089963	4091168	1206	2	MRA_RS19310	MRA_RS19310	0	MRA_RS19275;MRA_RS19285;fic;MRA_RS19295;MRA_RS19300;rna-MRA_RS19305;MRA_RS19310;MRA_RS19315;topA;MRA_RS19325;MRA_RS23480	MRA_RS19275;MRA_RS19285;MRA_RS19290;MRA_RS19295;MRA_RS19300;MRA_RS19305;MRA_RS19310;MRA_RS19315;MRA_RS19320;MRA_RS19325;MRA_RS23480	5702;-2937;-2126;-1921;1526;-1249;0;0;4130;5061;1756
NC_009525.1	4112702	4113267	566	*	566	4112799	193	2.64706	1.2295	0.836137	Mtb_H37Ra_peak_328	Promoter (<=1kb)	1	4112121	4112984	864	2	MRA_RS19410	dppC	0	MRA_RS19395;MRA_RS19400;dppD;dppC;dppB;dppA;acs;MRA_RS19435;MRA_RS23400	MRA_RS19395;MRA_RS19400;MRA_RS19405;MRA_RS19410;MRA_RS19415;MRA_RS19420;MRA_RS19430;MRA_RS19435;MRA_RS23400	4609;-2221;-578;0;0;0;-2971;5660;-2620
NC_009525.1	4113567	4114387	821	*	821	4113744	211	3.26852	1.25741	1.19082	Mtb_H37Ra_peak_329a	Promoter (<=1kb)	1	4112977	4113903	927	2	MRA_RS19415	dppB	0	MRA_RS19395;MRA_RS19400;dppD;dppC;dppB;dppA;acs;MRA_RS19435;MRA_RS19440;MRA_RS23400	MRA_RS19395;MRA_RS19400;MRA_RS19405;MRA_RS19410;MRA_RS19415;MRA_RS19420;MRA_RS19430;MRA_RS19435;MRA_RS19440;MRA_RS23400	5474;-3086;-1443;0;0;0;-1851;4540;-4886;-1500
NC_009525.1	4113567	4114387	821	*	821	4114243	192	2.33692	1.20815	0.681233	Mtb_H37Ra_peak_329b	Promoter (<=1kb)	1	4112977	4113903	927	2	MRA_RS19415	dppB	0	MRA_RS19395;MRA_RS19400;dppD;dppC;dppB;dppA;acs;MRA_RS19435;MRA_RS19440;MRA_RS23400	MRA_RS19395;MRA_RS19400;MRA_RS19405;MRA_RS19410;MRA_RS19415;MRA_RS19420;MRA_RS19430;MRA_RS19435;MRA_RS19440;MRA_RS23400	5474;-3086;-1443;0;0;0;-1851;4540;-4886;-1500
NC_009525.1	4135524	4136782	1259	*	1259	4136659	218	3.07078	1.24088	1.06684	Mtb_H37Ra_peak_330	Promoter (<=1kb)	1	4135741	4137171	1431	2	MRA_RS19530	MRA_RS19530	389	ponA2;MRA_RS19515;MRA_RS19520;rna-MRA_RS19525;MRA_RS19530;MRA_RS19535;rsfB;MRA_RS19545;MRA_RS19550;MRA_RS19555;MRA_RS19560	MRA_RS19510;MRA_RS19515;MRA_RS19520;MRA_RS19525;MRA_RS19530;MRA_RS19535;MRA_RS19540;MRA_RS19545;MRA_RS19550;MRA_RS19555;MRA_RS19560	5162;2661;1705;537;0;747;1355;2021;-2021;-3403;-4038
NC_009525.1	4147214	4147432	219	*	219	4147308	204	2.48545	1.21164	0.758375	Mtb_H37Ra_peak_331	Promoter (<=1kb)	1	4146648	4148201	1554	2	MRA_RS19585	glpK	769	MRA_RS19565;MRA_RS19570;MRA_RS19575;MRA_RS19580;glpK;MRA_RS19590;MRA_RS19595;MRA_RS19600;MRA_RS19605;egtE;egtD	MRA_RS19565;MRA_RS19570;MRA_RS19575;MRA_RS19580;MRA_RS19585;MRA_RS19590;MRA_RS19595;MRA_RS19600;MRA_RS19605;MRA_RS19610;MRA_RS19615	5252;4042;-1654;1562;0;1256;1477;-1564;-3058;4934;5930
NC_009525.1	4212150	4212396	247	*	247	4212292	203	2.85027	1.23657	0.94867	Mtb_H37Ra_peak_332	Promoter (<=1kb)	1	4211733	4212863	1131	2	MRA_RS19915	proV	467	MRA_RS19875;rna-MRA_RS19880;MRA_RS19885;MRA_RS19890;tyrA;MRA_RS19900;proZ;proW;proV;proX;MRA_RS19925;MRA_RS19930;MRA_RS19935	MRA_RS19875;MRA_RS19880;MRA_RS19885;MRA_RS19890;MRA_RS19895;MRA_RS19900;MRA_RS19905;MRA_RS19910;MRA_RS19915;MRA_RS19920;MRA_RS19925;MRA_RS19930;MRA_RS19935	4830;-4487;-3999;-3462;3322;-1816;-1091;-405;0;0;0;0;0
NC_009525.1	4212587	4214389	1803	*	1803	4212935	213	3.65873	1.27899	1.39852	Mtb_H37Ra_peak_333a	Promoter (<=1kb)	1	4211733	4212863	1131	2	MRA_RS19915	proV	0	rna-MRA_RS19880;MRA_RS19885;MRA_RS19890;tyrA;MRA_RS19900;proZ;proW;proV;proX;MRA_RS19925;MRA_RS19930;MRA_RS19935;lpqH;tcrY	MRA_RS19880;MRA_RS19885;MRA_RS19890;MRA_RS19895;MRA_RS19900;MRA_RS19905;MRA_RS19910;MRA_RS19915;MRA_RS19920;MRA_RS19925;MRA_RS19930;MRA_RS19935;MRA_RS19940;MRA_RS19945	-4924;-4436;-3899;3759;-2253;-1528;-842;0;0;0;0;0;0;0
NC_009525.1	4212587	4214389	1803	*	1803	4213758	239	6.73737	1.40914	3.68305	Mtb_H37Ra_peak_333b	Promoter (<=1kb)	1	4211733	4212863	1131	2	MRA_RS19915	proV	0	rna-MRA_RS19880;MRA_RS19885;MRA_RS19890;tyrA;MRA_RS19900;proZ;proW;proV;proX;MRA_RS19925;MRA_RS19930;MRA_RS19935;lpqH;tcrY	MRA_RS19880;MRA_RS19885;MRA_RS19890;MRA_RS19895;MRA_RS19900;MRA_RS19905;MRA_RS19910;MRA_RS19915;MRA_RS19920;MRA_RS19925;MRA_RS19930;MRA_RS19935;MRA_RS19940;MRA_RS19945	-4924;-4436;-3899;3759;-2253;-1528;-842;0;0;0;0;0;0;0
NC_009525.1	4214638	4215024	387	*	387	4214930	212	3.08987	1.24585	1.08091	Mtb_H37Ra_peak_334	Promoter (<=1kb)	1	4214308	4215363	1056	2	MRA_RS19930	MRA_RS19930	339	tyrA;MRA_RS19900;proZ;proW;proV;proX;MRA_RS19925;MRA_RS19930;MRA_RS19935;lpqH;tcrY;tcrX	MRA_RS19895;MRA_RS19900;MRA_RS19905;MRA_RS19910;MRA_RS19915;MRA_RS19920;MRA_RS19925;MRA_RS19930;MRA_RS19935;MRA_RS19940;MRA_RS19945;MRA_RS19950	5810;-4304;-3579;-2893;0;0;0;0;0;0;0;0
NC_009525.1	4215579	4216594	1016	*	1016	4216047	204	2.85123	1.23598	0.94867	Mtb_H37Ra_peak_335a	Promoter (<=1kb)	1	4215442	4217322	1881	2	MRA_RS19935	MRA_RS19935	728	proZ;proW;proV;proX;MRA_RS19925;MRA_RS19930;MRA_RS19935;lpqH;tcrY;tcrX;MRA_RS19955;MRA_RS19960	MRA_RS19905;MRA_RS19910;MRA_RS19915;MRA_RS19920;MRA_RS19925;MRA_RS19930;MRA_RS19935;MRA_RS19940;MRA_RS19945;MRA_RS19950;MRA_RS19955;MRA_RS19960	-4520;-3834;0;0;0;0;0;0;0;0;0;0
NC_009525.1	4215579	4216594	1016	*	1016	4216242	201	2.36732	1.20514	0.691756	Mtb_H37Ra_peak_335b	Promoter (<=1kb)	1	4215442	4217322	1881	2	MRA_RS19935	MRA_RS19935	728	proZ;proW;proV;proX;MRA_RS19925;MRA_RS19930;MRA_RS19935;lpqH;tcrY;tcrX;MRA_RS19955;MRA_RS19960	MRA_RS19905;MRA_RS19910;MRA_RS19915;MRA_RS19920;MRA_RS19925;MRA_RS19930;MRA_RS19935;MRA_RS19940;MRA_RS19945;MRA_RS19950;MRA_RS19955;MRA_RS19960	-4520;-3834;0;0;0;0;0;0;0;0;0;0
NC_009525.1	4216841	4217697	857	*	857	4216940	205	2.3261	1.20007	0.681233	Mtb_H37Ra_peak_336a	Promoter (<=1kb)	1	4215442	4217322	1881	2	MRA_RS19935	MRA_RS19935	0	proV;proX;MRA_RS19925;MRA_RS19930;MRA_RS19935;lpqH;tcrY;tcrX;MRA_RS19955;MRA_RS19960;MRA_RS19965	MRA_RS19915;MRA_RS19920;MRA_RS19925;MRA_RS19930;MRA_RS19935;MRA_RS19940;MRA_RS19945;MRA_RS19950;MRA_RS19955;MRA_RS19960;MRA_RS19965	0;0;0;0;0;0;0;0;0;0;-4819
NC_009525.1	4216841	4217697	857	*	857	4217265	230	4.99308	1.33634	2.26459	Mtb_H37Ra_peak_336b	Promoter (<=1kb)	1	4215442	4217322	1881	2	MRA_RS19935	MRA_RS19935	0	proV;proX;MRA_RS19925;MRA_RS19930;MRA_RS19935;lpqH;tcrY;tcrX;MRA_RS19955;MRA_RS19960;MRA_RS19965	MRA_RS19915;MRA_RS19920;MRA_RS19925;MRA_RS19930;MRA_RS19935;MRA_RS19940;MRA_RS19945;MRA_RS19950;MRA_RS19955;MRA_RS19960;MRA_RS19965	0;0;0;0;0;0;0;0;0;0;-4819
NC_009525.1	4219357	4219653	297	*	297	4219534	223	3.48844	1.26216	1.31396	Mtb_H37Ra_peak_337	Promoter (<=1kb)	1	4218028	4219548	1521	2	MRA_RS19945	tcrY	0	MRA_RS19930;MRA_RS19935;lpqH;tcrY;tcrX;MRA_RS19955;MRA_RS19960;MRA_RS19965;MRA_RS19970;MRA_RS19975;MRA_RS22100	MRA_RS19930;MRA_RS19935;MRA_RS19940;MRA_RS19945;MRA_RS19950;MRA_RS19955;MRA_RS19960;MRA_RS19965;MRA_RS19970;MRA_RS19975;MRA_RS22100	0;0;0;0;0;0;0;-2863;-3408;4568;5088
NC_009525.1	4220140	4221873	1734	*	1734	4220267	221	2.60972	1.21054	0.828657	Mtb_H37Ra_peak_338	Promoter (<=1kb)	1	4219526	4220230	705	2	MRA_RS19950	tcrX	0	MRA_RS19930;MRA_RS19935;lpqH;tcrY;tcrX;MRA_RS19955;MRA_RS19960;MRA_RS19965;MRA_RS19970;MRA_RS19975;MRA_RS19990;rna-MRA_RS19995;rna-MRA_RS20000;hisC;MRA_RS20010;MRA_RS22100	MRA_RS19930;MRA_RS19935;MRA_RS19940;MRA_RS19945;MRA_RS19950;MRA_RS19955;MRA_RS19960;MRA_RS19965;MRA_RS19970;MRA_RS19975;MRA_RS19990;MRA_RS19995;MRA_RS20000;MRA_RS20005;MRA_RS20010;MRA_RS22100	0;0;0;0;0;0;0;-643;-1188;2348;3303;3510;3629;-3707;5398;2868
NC_009525.1	4245393	4245600	208	*	208	4245506	195	2.55688	1.22196	0.789896	Mtb_H37Ra_peak_339	Promoter (1-2kb)	1	4244225	4245610	1386	1	MRA_RS20105	dprE1	1168	MRA_RS20080;MRA_RS20085;MRA_RS20090;MRA_RS20095;MRA_RS20100;dprE1;MRA_RS20110;aftA;embC	MRA_RS20080;MRA_RS20085;MRA_RS20090;MRA_RS20095;MRA_RS20100;MRA_RS20105;MRA_RS20110;MRA_RS20115;MRA_RS20120	5627;-3350;-2411;2167;1573;0;-11;-778;-2709
NC_009525.1	4282217	4282425	209	*	209	4282312	234	2.80796	1.21605	0.93506	Mtb_H37Ra_peak_340	Promoter (<=1kb)	1	4282185	4283039	855	1	MRA_RS20205	pirG	32	aftB;ubiA;MRA_RS20190;glfT2;glf;pirG;MRA_RS20210;MRA_RS20215;MRA_RS20220;MRA_RS20225	MRA_RS20180;MRA_RS20185;MRA_RS20190;MRA_RS20195;MRA_RS20200;MRA_RS20205;MRA_RS20210;MRA_RS20215;MRA_RS20220;MRA_RS20225	-4821;-3938;-3398;-1492;-296;0;0;-2592;4255;5236
NC_009525.1	4283151	4283435	285	*	285	4283258	223	3.25966	1.24897	1.18594	Mtb_H37Ra_peak_341	Promoter (<=1kb)	1	4283202	4284863	1662	1	MRA_RS20210	MRA_RS20210	0	ubiA;MRA_RS20190;glfT2;glf;pirG;MRA_RS20210;MRA_RS20215;MRA_RS20220;MRA_RS20225;MRA_RS20230	MRA_RS20185;MRA_RS20190;MRA_RS20195;MRA_RS20200;MRA_RS20205;MRA_RS20210;MRA_RS20215;MRA_RS20220;MRA_RS20225;MRA_RS20230	-4872;-4332;-2426;-1230;0;0;-1582;3245;4226;5026
NC_009525.1	4290993	4291594	602	*	602	4291108	204	2.43621	1.20826	0.731164	Mtb_H37Ra_peak_342a	Promoter (<=1kb)	1	4290895	4292445	1551	1	MRA_RS20250	MRA_RS20250	98	MRA_RS20215;MRA_RS20220;MRA_RS20225;MRA_RS20230;MRA_RS20235;MRA_RS20240;MRA_RS20245;MRA_RS20250;MRA_RS20255;papA2;sap;chp1	MRA_RS20215;MRA_RS20220;MRA_RS20225;MRA_RS20230;MRA_RS20235;MRA_RS20240;MRA_RS20245;MRA_RS20250;MRA_RS20255;MRA_RS20260;MRA_RS20265;MRA_RS20270	5976;-4313;-3332;-2532;-1759;-976;900;0;-848;2677;-2825;-3573
NC_009525.1	4290993	4291594	602	*	602	4291417	210	3.06768	1.24579	1.0651	Mtb_H37Ra_peak_342b	Promoter (<=1kb)	1	4290895	4292445	1551	1	MRA_RS20250	MRA_RS20250	98	MRA_RS20215;MRA_RS20220;MRA_RS20225;MRA_RS20230;MRA_RS20235;MRA_RS20240;MRA_RS20245;MRA_RS20250;MRA_RS20255;papA2;sap;chp1	MRA_RS20215;MRA_RS20220;MRA_RS20225;MRA_RS20230;MRA_RS20235;MRA_RS20240;MRA_RS20245;MRA_RS20250;MRA_RS20255;MRA_RS20260;MRA_RS20265;MRA_RS20270	5976;-4313;-3332;-2532;-1759;-976;900;0;-848;2677;-2825;-3573
